# Supplementary material for: High-fat diet and estrogen modulate the gut microbiota in a sex-dependent manner in mice
Source: Commun Biol. 2023 Jan 9;6:20. doi: 10.1038/s42003-022-04406-5 (PMC9829864; doi:10.1038/s42003-022-04406-5)
Supplement: Supplementary file 4 — Supplementary Data 1 [file 42003_2022_4406_MOESM4_ESM.zip]

Archive with 8 entries (8 files):
- 3c6bce38-19e3-4ef1-ae31-92585b5e73bf/metadata.yaml
- 3c6bce38-19e3-4ef1-ae31-92585b5e73bf/checksums.md5
- 3c6bce38-19e3-4ef1-ae31-92585b5e73bf/VERSION
- 3c6bce38-19e3-4ef1-ae31-92585b5e73bf/provenance/metadata.yaml
- 3c6bce38-19e3-4ef1-ae31-92585b5e73bf/provenance/citations.bib
- 3c6bce38-19e3-4ef1-ae31-92585b5e73bf/provenance/VERSION
- 3c6bce38-19e3-4ef1-ae31-92585b5e73bf/provenance/action/action.yaml
- 3c6bce38-19e3-4ef1-ae31-92585b5e73bf/data/feature-table.biom
