# Supplementary material for: High-fat diet and estrogen modulate the gut microbiota in a sex-dependent manner in mice
Source: Commun Biol. 2023 Jan 9;6:20. doi: 10.1038/s42003-022-04406-5 (PMC9829864; doi:10.1038/s42003-022-04406-5)
Supplement: Supplementary file 4 — Supplementary Data 1 [file 42003_2022_4406_MOESM4_ESM.zip › 3c6bce38-19e3-4ef1-ae31-92585b5e73bf/metadata.yaml]

uuid: 3c6bce38-19e3-4ef1-ae31-92585b5e73bf
type: FeatureTable[Frequency]
format: BIOMV210DirFmt
