# Supplementary material for: High-fat diet and estrogen modulate the gut microbiota in a sex-dependent manner in mice
Source: Commun Biol. 2023 Jan 9;6:20. doi: 10.1038/s42003-022-04406-5 (PMC9829864; doi:10.1038/s42003-022-04406-5)
Supplement: Supplementary file 4 — Supplementary Data 1 [file 42003_2022_4406_MOESM4_ESM.zip › 3c6bce38-19e3-4ef1-ae31-92585b5e73bf/checksums.md5]

d790e3d0122d1e1832ba102a8fdf1f3e  VERSION
d71d28f7ce3833aa6efc1ad15f6f6263  metadata.yaml
3deb79353e6a9b8214f232f0b2ac01ff  data/feature-table.biom
d790e3d0122d1e1832ba102a8fdf1f3e  provenance/VERSION
d4853e8fa8e8ee07c67256888dc28094  provenance/citations.bib
d71d28f7ce3833aa6efc1ad15f6f6263  provenance/metadata.yaml
af648f88c1b5279651d5cc4386981642  provenance/action/action.yaml
