# Supplementary material for: High-fat diet and estrogen modulate the gut microbiota in a sex-dependent manner in mice
Source: Commun Biol. 2023 Jan 9;6:20. doi: 10.1038/s42003-022-04406-5 (PMC9829864; doi:10.1038/s42003-022-04406-5)
Supplement: Supplementary file 5 — Supplementary Data 2 [file 42003_2022_4406_MOESM5_ESM.zip]

Archive with 8 entries (8 files):
- e645eb07-d3ec-4a3a-832b-10c37b1cc5d7/metadata.yaml
- e645eb07-d3ec-4a3a-832b-10c37b1cc5d7/checksums.md5
- e645eb07-d3ec-4a3a-832b-10c37b1cc5d7/VERSION
- e645eb07-d3ec-4a3a-832b-10c37b1cc5d7/provenance/metadata.yaml
- e645eb07-d3ec-4a3a-832b-10c37b1cc5d7/provenance/citations.bib
- e645eb07-d3ec-4a3a-832b-10c37b1cc5d7/provenance/VERSION
- e645eb07-d3ec-4a3a-832b-10c37b1cc5d7/provenance/action/action.yaml
- e645eb07-d3ec-4a3a-832b-10c37b1cc5d7/data/taxonomy.tsv
