# Supplementary material for: High-fat diet and estrogen modulate the gut microbiota in a sex-dependent manner in mice
Source: Commun Biol. 2023 Jan 9;6:20. doi: 10.1038/s42003-022-04406-5 (PMC9829864; doi:10.1038/s42003-022-04406-5)
Supplement: Supplementary file 5 — Supplementary Data 2 [file 42003_2022_4406_MOESM5_ESM.zip › e645eb07-d3ec-4a3a-832b-10c37b1cc5d7/metadata.yaml]

uuid: e645eb07-d3ec-4a3a-832b-10c37b1cc5d7
type: FeatureData[Taxonomy]
format: TSVTaxonomyDirectoryFormat
