# Supplementary material for: High-fat diet and estrogen modulate the gut microbiota in a sex-dependent manner in mice
Source: Commun Biol. 2023 Jan 9;6:20. doi: 10.1038/s42003-022-04406-5 (PMC9829864; doi:10.1038/s42003-022-04406-5)
Supplement: Supplementary file 5 — Supplementary Data 2 [file 42003_2022_4406_MOESM5_ESM.zip › e645eb07-d3ec-4a3a-832b-10c37b1cc5d7/checksums.md5]

d790e3d0122d1e1832ba102a8fdf1f3e  VERSION
83ca725d28324838df708a32888dd098  metadata.yaml
89757ada83eb22d1fdf93a0313cc6eac  data/taxonomy.tsv
d790e3d0122d1e1832ba102a8fdf1f3e  provenance/VERSION
c4197d3de242392793cfee137d993c9c  provenance/citations.bib
83ca725d28324838df708a32888dd098  provenance/metadata.yaml
fc6ceaf6fe4a0e32a290b914148d5984  provenance/action/action.yaml
