# Supplementary material for: High-fat diet and estrogen modulate the gut microbiota in a sex-dependent manner in mice
Source: Commun Biol. 2023 Jan 9;6:20. doi: 10.1038/s42003-022-04406-5 (PMC9829864; doi:10.1038/s42003-022-04406-5)
Supplement: Supplementary file 5 — Supplementary Data 2 [file 42003_2022_4406_MOESM5_ESM.zip › e645eb07-d3ec-4a3a-832b-10c37b1cc5d7/data/taxonomy.tsv]

Feature ID	Taxon
RS-GCF-003024805.1	d__Bacteria; p__Bacteroidota; c__Bacteroidia; o__Bacteroidales; f__Muribaculaceae; g__Duncaniella; s__Duncaniella muris
GB-GCA-001689425.1	d__Bacteria; p__Bacteroidota; c__Bacteroidia; o__Bacteroidales; f__Muribaculaceae; g__Duncaniella; s__Duncaniella sp001689425
GB-GCA-002492665.1	d__Bacteria; p__Bacteroidota; c__Bacteroidia; o__Bacteroidales; f__Muribaculaceae; g__Duncaniella; s__Duncaniella sp002492665
GB-GCA-001689575.1	d__Bacteria; p__Bacteroidota; c__Bacteroidia; o__Bacteroidales; f__Muribaculaceae; g__Duncaniella; s__Duncaniella sp001689575
GB-GCA-001689495.1	d__Bacteria; p__Bacteroidota; c__Bacteroidia; o__Bacteroidales; f__Muribaculaceae; g__Duncaniella; s__Duncaniella sp001689495
GB-GCA-002494015.1	d__Bacteria; p__Bacteroidota; c__Bacteroidia; o__Bacteroidales; f__Muribaculaceae; g__Duncaniella; s__Duncaniella sp002494015
GB-GCA-001701225.1	d__Bacteria; p__Bacteroidota; c__Bacteroidia; o__Bacteroidales; f__Muribaculaceae; g__Duncaniella; s__Duncaniella sp001701225
GB-GCA-001689685.1	d__Bacteria; p__Bacteroidota; c__Bacteroidia; o__Bacteroidales; f__Muribaculaceae; g__UBA7173; s__UBA7173 sp001689685
GB-GCA-001689485.1	d__Bacteria; p__Bacteroidota; c__Bacteroidia; o__Bacteroidales; f__Muribaculaceae; g__UBA7173; s__UBA7173 sp001689485
GB-GCA-002491305.1	d__Bacteria; p__Bacteroidota; c__Bacteroidia; o__Bacteroidales; f__Muribaculaceae; g__UBA7173; s__UBA7173 sp002491305
GB-GCA-001701135.1	d__Bacteria; p__Bacteroidota; c__Bacteroidia; o__Bacteroidales; f__Muribaculaceae; g__UBA7173; s__UBA7173 sp001701135
GB-GCA-002493045.1	d__Bacteria; p__Bacteroidota; c__Bacteroidia; o__Bacteroidales; f__Muribaculaceae; g__CAG-485; s__CAG-485 sp002493045
GB-GCA-002362485.1	d__Bacteria; p__Bacteroidota; c__Bacteroidia; o__Bacteroidales; f__Muribaculaceae; g__CAG-485; s__CAG-485 sp002362485
GB-GCA-002361215.1	d__Bacteria; p__Bacteroidota; c__Bacteroidia; o__Bacteroidales; f__Muribaculaceae; g__CAG-485; s__CAG-485 sp002361215
GB-GCA-001701295.1	d__Bacteria; p__Bacteroidota; c__Bacteroidia; o__Bacteroidales; f__Muribaculaceae; g__CAG-485; s__CAG-485 sp001701295
GB-GCA-002491165.1	d__Bacteria; p__Bacteroidota; c__Bacteroidia; o__Bacteroidales; f__Muribaculaceae; g__CAG-485; s__CAG-485 sp002491165
GB-GCA-002491945.1	d__Bacteria; p__Bacteroidota; c__Bacteroidia; o__Bacteroidales; f__Muribaculaceae; g__CAG-485; s__CAG-485 sp002491945
GB-GCA-900321585.1	d__Bacteria; p__Bacteroidota; c__Bacteroidia; o__Bacteroidales; f__Muribaculaceae; g__CAG-485; s__CAG-485 sp900321585
GB-GCA-000437495.1	d__Bacteria; p__Bacteroidota; c__Bacteroidia; o__Bacteroidales; f__Muribaculaceae; g__CAG-485; s__CAG-485 sp000437495
GB-GCA-002361235.1	d__Bacteria; p__Bacteroidota; c__Bacteroidia; o__Bacteroidales; f__Muribaculaceae; g__CAG-485; s__CAG-485 sp002361235
GB-GCA-002493515.1	d__Bacteria; p__Bacteroidota; c__Bacteroidia; o__Bacteroidales; f__Muribaculaceae; g__CAG-485; s__CAG-485 sp002493515
GB-GCA-002361155.1	d__Bacteria; p__Bacteroidota; c__Bacteroidia; o__Bacteroidales; f__Muribaculaceae; g__CAG-485; s__CAG-485 sp002361155
GB-GCA-001701105.1	d__Bacteria; p__Bacteroidota; c__Bacteroidia; o__Bacteroidales; f__Muribaculaceae; g__CAG-485; s__CAG-485 sp001701105
GB-GCA-002404675.1	d__Bacteria; p__Bacteroidota; c__Bacteroidia; o__Bacteroidales; f__Muribaculaceae; g__CAG-485; s__CAG-485 sp002404675
GB-GCA-001701075.1	d__Bacteria; p__Bacteroidota; c__Bacteroidia; o__Bacteroidales; f__Muribaculaceae; g__CAG-485; s__CAG-485 sp001701075
GB-GCA-002492595.1	d__Bacteria; p__Bacteroidota; c__Bacteroidia; o__Bacteroidales; f__Muribaculaceae; g__Muribaculum; s__Muribaculum sp002492595
RS-GCF-002201515.1	d__Bacteria; p__Bacteroidota; c__Bacteroidia; o__Bacteroidales; f__Muribaculaceae; g__Muribaculum; s__Muribaculum intestinale
GB-GCA-002473395.1	d__Bacteria; p__Bacteroidota; c__Bacteroidia; o__Bacteroidales; f__Muribaculaceae; g__Muribaculum; s__Muribaculum sp002473395
GB-GCA-001701065.1	d__Bacteria; p__Bacteroidota; c__Bacteroidia; o__Bacteroidales; f__Muribaculaceae; g__Muribaculum; s__Muribaculum sp001701065
GB-GCA-001689405.1	d__Bacteria; p__Bacteroidota; c__Bacteroidia; o__Bacteroidales; f__Muribaculaceae; g__Muribaculum; s__Muribaculum arabinoxylanisolvens
GB-GCA-001701195.1	d__Bacteria; p__Bacteroidota; c__Bacteroidia; o__Bacteroidales; f__Muribaculaceae; g__Muribaculum; s__Muribaculum sp001701195
GB-GCA-002358615.1	d__Bacteria; p__Bacteroidota; c__Bacteroidia; o__Bacteroidales; f__Muribaculaceae; g__Muribaculum; s__Muribaculum sp002358615
GB-GCA-003150235.1	d__Bacteria; p__Bacteroidota; c__Bacteroidia; o__Bacteroidales; f__Muribaculaceae; g__Muribaculum; s__Muribaculum sp003150235
RS-GCF-003024815.1	d__Bacteria; p__Bacteroidota; c__Bacteroidia; o__Bacteroidales; f__Muribaculaceae; g__Paramuribaculum; s__Paramuribaculum intestinale
GB-GCA-001689565.1	d__Bacteria; p__Bacteroidota; c__Bacteroidia; o__Bacteroidales; f__Muribaculaceae; g__Paramuribaculum; s__Paramuribaculum sp001689565
GB-GCA-001689535.1	d__Bacteria; p__Bacteroidota; c__Bacteroidia; o__Bacteroidales; f__Muribaculaceae; g__Paramuribaculum; s__Paramuribaculum sp001689535
GB-GCA-000431155.1	d__Bacteria; p__Bacteroidota; c__Bacteroidia; o__Bacteroidales; f__Muribaculaceae; g__Paramuribaculum; s__Paramuribaculum sp000431155
GB-GCA-001701115.1	d__Bacteria; p__Bacteroidota; c__Bacteroidia; o__Bacteroidales; f__Muribaculaceae; g__Paramuribaculum; s__Paramuribaculum sp001701115
GB-GCA-001689615.1	d__Bacteria; p__Bacteroidota; c__Bacteroidia; o__Bacteroidales; f__Muribaculaceae; g__UBA3263; s__UBA3263 sp001689615
GB-GCA-002490725.1	d__Bacteria; p__Bacteroidota; c__Bacteroidia; o__Bacteroidales; f__Muribaculaceae; g__UBA3263; s__UBA3263 sp002490725
GB-GCA-002490635.1	d__Bacteria; p__Bacteroidota; c__Bacteroidia; o__Bacteroidales; f__Muribaculaceae; g__CAG-873; s__CAG-873 sp002490635
GB-GCA-001689415.1	d__Bacteria; p__Bacteroidota; c__Bacteroidia; o__Bacteroidales; f__Muribaculaceae; g__CAG-873; s__CAG-873 sp001689415
GB-GCA-001701165.1	d__Bacteria; p__Bacteroidota; c__Bacteroidia; o__Bacteroidales; f__Muribaculaceae; g__CAG-873; s__CAG-873 sp001701165
GB-GCA-002493945.1	d__Bacteria; p__Bacteroidota; c__Bacteroidia; o__Bacteroidales; f__Muribaculaceae; g__CAG-873; s__CAG-873 sp002493945
GB-GCA-002633115.1	d__Bacteria; p__Bacteroidota; c__Bacteroidia; o__Bacteroidales; f__Muribaculaceae; g__CAG-873; s__CAG-873 sp002633115
GB-GCA-002491245.1	d__Bacteria; p__Bacteroidota; c__Bacteroidia; o__Bacteroidales; f__Muribaculaceae; g__CAG-873; s__CAG-873 sp002491245
GB-GCA-002478045.1	d__Bacteria; p__Bacteroidota; c__Bacteroidia; o__Bacteroidales; f__Muribaculaceae; g__CAG-873; s__CAG-873 sp002478045
GB-GCA-001689515.1	d__Bacteria; p__Bacteroidota; c__Bacteroidia; o__Bacteroidales; f__Muribaculaceae; g__K10; s__K10 sp001689515
GB-GCA-001941205.1	d__Bacteria; p__Bacteroidota; c__Bacteroidia; o__Bacteroidales; f__Muribaculaceae; g__K10; s__K10 sp001941205
GB-GCA-000431215.1	d__Bacteria; p__Bacteroidota; c__Bacteroidia; o__Bacteroidales; f__Muribaculaceae; g__CAG-1031; s__CAG-1031 sp000431215
GB-GCA-001689445.1	d__Bacteria; p__Bacteroidota; c__Bacteroidia; o__Bacteroidales; f__Muribaculaceae; g__M3; s__M3 sp001689445
GB-GCA-001915385.1	d__Bacteria; p__Bacteroidota; c__Bacteroidia; o__Bacteroidales; f__Muribaculaceae; g__UBA7173_A; s__UBA7173_A sp001915385
GB-GCA-000437795.1	d__Bacteria; p__Bacteroidota; c__Bacteroidia; o__Bacteroidales; f__Muribaculaceae; g__CAG-279; s__CAG-279 sp000437795
GB-GCA-900318255.1	d__Bacteria; p__Bacteroidota; c__Bacteroidia; o__Bacteroidales; f__Muribaculaceae; g__C941; s__C941 sp900318255
GB-GCA-900321725.1	d__Bacteria; p__Bacteroidota; c__Bacteroidia; o__Bacteroidales; f__Muribaculaceae; g__C941; s__C941 sp900321725
GB-GCA-900316835.1	d__Bacteria; p__Bacteroidota; c__Bacteroidia; o__Bacteroidales; f__Muribaculaceae; g__C941; s__C941 sp900316835
GB-GCA-900318865.1	d__Bacteria; p__Bacteroidota; c__Bacteroidia; o__Bacteroidales; f__Muribaculaceae; g__C941; s__C941 sp900318865
GB-GCA-900320245.1	d__Bacteria; p__Bacteroidota; c__Bacteroidia; o__Bacteroidales; f__Muribaculaceae; g__C941; s__C941 sp900320245
GB-GCA-002395965.1	d__Bacteria; p__Bacteroidota; c__Bacteroidia; o__Bacteroidales; f__Muribaculaceae; g__C941; s__C941 sp002395965
GB-GCA-002353885.1	d__Bacteria; p__Bacteroidota; c__Bacteroidia; o__Bacteroidales; f__Muribaculaceae; g__C941; s__C941 sp002353885
GB-GCA-900314215.1	d__Bacteria; p__Bacteroidota; c__Bacteroidia; o__Bacteroidales; f__Muribaculaceae; g__C941; s__C941 sp900314215
GB-GCA-002314465.1	d__Bacteria; p__Bacteroidota; c__Bacteroidia; o__Bacteroidales; f__Muribaculaceae; g__C941; s__C941 sp002314465
GB-GCA-900318205.1	d__Bacteria; p__Bacteroidota; c__Bacteroidia; o__Bacteroidales; f__Muribaculaceae; g__C941; s__C941 sp900318205
GB-GCA-900318065.1	d__Bacteria; p__Bacteroidota; c__Bacteroidia; o__Bacteroidales; f__Muribaculaceae; g__C941; s__C941 sp900318065
GB-GCA-900317325.1	d__Bacteria; p__Bacteroidota; c__Bacteroidia; o__Bacteroidales; f__Muribaculaceae; g__C941; s__C941 sp900317325
GB-GCA-900318535.1	d__Bacteria; p__Bacteroidota; c__Bacteroidia; o__Bacteroidales; f__Muribaculaceae; g__C941; s__C941 sp900318535
GB-GCA-002396125.1	d__Bacteria; p__Bacteroidota; c__Bacteroidia; o__Bacteroidales; f__Muribaculaceae; g__C941; s__C941 sp002396125
GB-GCA-002396085.1	d__Bacteria; p__Bacteroidota; c__Bacteroidia; o__Bacteroidales; f__Muribaculaceae; g__C941; s__C941 sp002396085
GB-GCA-900322135.1	d__Bacteria; p__Bacteroidota; c__Bacteroidia; o__Bacteroidales; f__Muribaculaceae; g__C941; s__C941 sp900322135
GB-GCA-002353285.1	d__Bacteria; p__Bacteroidota; c__Bacteroidia; o__Bacteroidales; f__Muribaculaceae; g__C941; s__C941 sp002353285
GB-GCA-900318645.1	d__Bacteria; p__Bacteroidota; c__Bacteroidia; o__Bacteroidales; f__Muribaculaceae; g__C941; s__C941 sp900318645
GB-GCA-900319525.1	d__Bacteria; p__Bacteroidota; c__Bacteroidia; o__Bacteroidales; f__Muribaculaceae; g__C941; s__C941 sp900319525
GB-GCA-002476625.1	d__Bacteria; p__Bacteroidota; c__Bacteroidia; o__Bacteroidales; f__Muribaculaceae; g__C941; s__C941 sp002476625
GB-GCA-900318345.1	d__Bacteria; p__Bacteroidota; c__Bacteroidia; o__Bacteroidales; f__Muribaculaceae; g__C941; s__C941 sp900318345
GB-GCA-900320055.1	d__Bacteria; p__Bacteroidota; c__Bacteroidia; o__Bacteroidales; f__Muribaculaceae; g__C941; s__C941 sp900320055
GB-GCA-900317835.1	d__Bacteria; p__Bacteroidota; c__Bacteroidia; o__Bacteroidales; f__Muribaculaceae; g__C941; s__C941 sp900317835
GB-GCA-900318335.1	d__Bacteria; p__Bacteroidota; c__Bacteroidia; o__Bacteroidales; f__Muribaculaceae; g__C941; s__C941 sp900318335
GB-GCA-002358415.1	d__Bacteria; p__Bacteroidota; c__Bacteroidia; o__Bacteroidales; f__Rikenellaceae; g__Alistipes; s__Alistipes sp002358415
GB-GCA-002428825.1	d__Bacteria; p__Bacteroidota; c__Bacteroidia; o__Bacteroidales; f__Rikenellaceae; g__Alistipes; s__Alistipes sp002428825
GB-GCA-002362235.1	d__Bacteria; p__Bacteroidota; c__Bacteroidia; o__Bacteroidales; f__Rikenellaceae; g__Alistipes; s__Alistipes sp002362235
RS-GCF-000154465.1	d__Bacteria; p__Bacteroidota; c__Bacteroidia; o__Bacteroidales; f__Rikenellaceae; g__Alistipes; s__Alistipes putredinis
RS-GCF-000312145.1	d__Bacteria; p__Bacteroidota; c__Bacteroidia; o__Bacteroidales; f__Rikenellaceae; g__Alistipes; s__Alistipes senegalensis
RS-GCF-000374505.1	d__Bacteria; p__Bacteroidota; c__Bacteroidia; o__Bacteroidales; f__Rikenellaceae; g__Alistipes; s__Alistipes onderdonkii
RS-GCF-000265365.1	d__Bacteria; p__Bacteroidota; c__Bacteroidia; o__Bacteroidales; f__Rikenellaceae; g__Alistipes; s__Alistipes finegoldii
RS-GCF-900290115.1	d__Bacteria; p__Bacteroidota; c__Bacteroidia; o__Bacteroidales; f__Rikenellaceae; g__Alistipes; s__Alistipes sp900290115
RS-GCF-900021155.1	d__Bacteria; p__Bacteroidota; c__Bacteroidia; o__Bacteroidales; f__Rikenellaceae; g__Alistipes; s__Alistipes sp900021155
RS-GCF-000210575.1	d__Bacteria; p__Bacteroidota; c__Bacteroidia; o__Bacteroidales; f__Rikenellaceae; g__Alistipes; s__Alistipes shahii
GB-GCA-000434235.1	d__Bacteria; p__Bacteroidota; c__Bacteroidia; o__Bacteroidales; f__Rikenellaceae; g__Alistipes; s__Alistipes sp000434235
RS-GCF-900107675.1	d__Bacteria; p__Bacteroidota; c__Bacteroidia; o__Bacteroidales; f__Rikenellaceae; g__Alistipes; s__Alistipes timonensis
GB-GCA-001941065.1	d__Bacteria; p__Bacteroidota; c__Bacteroidia; o__Bacteroidales; f__Rikenellaceae; g__Alistipes; s__Alistipes sp001941065
RS-GCF-000311925.1	d__Bacteria; p__Bacteroidota; c__Bacteroidia; o__Bacteroidales; f__Rikenellaceae; g__Alistipes; s__Alistipes obesi
RS-GCF-900083545.1	d__Bacteria; p__Bacteroidota; c__Bacteroidia; o__Bacteroidales; f__Rikenellaceae; g__Alistipes; s__Alistipes sp900083545
RS-GCF-002159375.1	d__Bacteria; p__Bacteroidota; c__Bacteroidia; o__Bacteroidales; f__Rikenellaceae; g__Alistipes; s__Alistipes sp002159375
RS-GCF-002161445.1	d__Bacteria; p__Bacteroidota; c__Bacteroidia; o__Bacteroidales; f__Rikenellaceae; g__Alistipes; s__Alistipes sp002161445
GB-GCA-002293345.1	d__Bacteria; p__Bacteroidota; c__Bacteroidia; o__Bacteroidales; f__Rikenellaceae; g__Alistipes; s__Alistipes sp002293345
RS-GCF-900240235.1	d__Bacteria; p__Bacteroidota; c__Bacteroidia; o__Bacteroidales; f__Rikenellaceae; g__Alistipes_A; s__Alistipes_A sp900240235
RS-GCF-000321205.1	d__Bacteria; p__Bacteroidota; c__Bacteroidia; o__Bacteroidales; f__Rikenellaceae; g__Alistipes_A; s__Alistipes_A ihumii
RS-GCF-000231275.1	d__Bacteria; p__Bacteroidota; c__Bacteroidia; o__Bacteroidales; f__Rikenellaceae; g__Alistipes_A; s__Alistipes_A indistinctus
RS-GCF-000427365.1	d__Bacteria; p__Bacteroidota; c__Bacteroidia; o__Bacteroidales; f__Rikenellaceae; g__Rikenella; s__Rikenella microfusus
RS-GCF-900104655.1	d__Bacteria; p__Bacteroidota; c__Bacteroidia; o__Bacteroidales; f__Rikenellaceae; g__Rikenella; s__Rikenella massiliensis
RS-GCF-000786575.1	d__Bacteria; p__Bacteroidota; c__Bacteroidia; o__Bacteroidales; f__Rikenellaceae; g__Tidjanibacter; s__Tidjanibacter inops
RS-GCF-000723505.1	d__Bacteria; p__Bacteroidota; c__Bacteroidia; o__Bacteroidales; f__Rikenellaceae; g__Mucinivorans; s__Mucinivorans hirudinis
GB-GCA-002293505.1	d__Bacteria; p__Bacteroidota; c__Bacteroidia; o__Bacteroidales; f__Rikenellaceae; g__UBA940; s__UBA940 sp002293505
GB-GCA-002293425.1	d__Bacteria; p__Bacteroidota; c__Bacteroidia; o__Bacteroidales; f__Rikenellaceae; g__UBA940; s__UBA940 sp002293425
GB-GCA-002293665.1	d__Bacteria; p__Bacteroidota; c__Bacteroidia; o__Bacteroidales; f__Rikenellaceae; g__UBA940; s__UBA940 sp002293665
GB-GCA-002293535.1	d__Bacteria; p__Bacteroidota; c__Bacteroidia; o__Bacteroidales; f__Rikenellaceae; g__UBA940; s__UBA940 sp002293535
GB-GCA-000613385.1	d__Bacteria; p__Bacteroidota; c__Bacteroidia; o__Bacteroidales; f__Bacteroidaceae; g__Bacteroides; s__Bacteroides acidifaciens
GB-GCA-002491635.1	d__Bacteria; p__Bacteroidota; c__Bacteroidia; o__Bacteroidales; f__Bacteroidaceae; g__Bacteroides; s__Bacteroides sp002491635
RS-GCF-001688725.2	d__Bacteria; p__Bacteroidota; c__Bacteroidia; o__Bacteroidales; f__Bacteroidaceae; g__Bacteroides; s__Bacteroides caecimuris
RS-GCF-000154205.1	d__Bacteria; p__Bacteroidota; c__Bacteroidia; o__Bacteroidales; f__Bacteroidaceae; g__Bacteroides; s__Bacteroides uniformis
RS-GCF-900130125.1	d__Bacteria; p__Bacteroidota; c__Bacteroidia; o__Bacteroidales; f__Bacteroidaceae; g__Bacteroides; s__Bacteroides congonensis
GB-GCA-000614125.1	d__Bacteria; p__Bacteroidota; c__Bacteroidia; o__Bacteroidales; f__Bacteroidaceae; g__Bacteroides; s__Bacteroides rodentium
GB-GCA-000210075.1	d__Bacteria; p__Bacteroidota; c__Bacteroidia; o__Bacteroidales; f__Bacteroidaceae; g__Bacteroides; s__Bacteroides xylanisolvens
RS-GCF-000513195.1	d__Bacteria; p__Bacteroidota; c__Bacteroidia; o__Bacteroidales; f__Bacteroidaceae; g__Bacteroides; s__Bacteroides timonensis
RS-GCF-002222615.2	d__Bacteria; p__Bacteroidota; c__Bacteroidia; o__Bacteroidales; f__Bacteroidaceae; g__Bacteroides; s__Bacteroides caccae
RS-GCF-000614145.1	d__Bacteria; p__Bacteroidota; c__Bacteroidia; o__Bacteroidales; f__Bacteroidaceae; g__Bacteroides; s__Bacteroides faecichinchillae
RS-GCF-001314995.1	d__Bacteria; p__Bacteroidota; c__Bacteroidia; o__Bacteroidales; f__Bacteroidaceae; g__Bacteroides; s__Bacteroides ovatus
RS-GCF-000011065.1	d__Bacteria; p__Bacteroidota; c__Bacteroidia; o__Bacteroidales; f__Bacteroidaceae; g__Bacteroides; s__Bacteroides thetaiotaomicron
RS-GCF-000154525.1	d__Bacteria; p__Bacteroidota; c__Bacteroidia; o__Bacteroidales; f__Bacteroidaceae; g__Bacteroides; s__Bacteroides stercoris
RS-GCF-000374365.1	d__Bacteria; p__Bacteroidota; c__Bacteroidia; o__Bacteroidales; f__Bacteroidaceae; g__Bacteroides; s__Bacteroides gallinarum
RS-GCF-900155865.1	d__Bacteria; p__Bacteroidota; c__Bacteroidia; o__Bacteroidales; f__Bacteroidaceae; g__Bacteroides; s__Bacteroides bouchesdurhonensis
RS-GCF-000156195.1	d__Bacteria; p__Bacteroidota; c__Bacteroidia; o__Bacteroidales; f__Bacteroidaceae; g__Bacteroides; s__Bacteroides finegoldii
RS-GCF-000195635.1	d__Bacteria; p__Bacteroidota; c__Bacteroidia; o__Bacteroidales; f__Bacteroidaceae; g__Bacteroides; s__Bacteroides fluxus
RS-GCF-900106755.1	d__Bacteria; p__Bacteroidota; c__Bacteroidia; o__Bacteroidales; f__Bacteroidaceae; g__Bacteroides; s__Bacteroides faecis
RS-GCF-000614165.1	d__Bacteria; p__Bacteroidota; c__Bacteroidia; o__Bacteroidales; f__Bacteroidaceae; g__Bacteroides; s__Bacteroides stercorirosoris
RS-GCF-000381365.1	d__Bacteria; p__Bacteroidota; c__Bacteroidia; o__Bacteroidales; f__Bacteroidaceae; g__Bacteroides; s__Bacteroides salyersiae
RS-GCF-900130135.1	d__Bacteria; p__Bacteroidota; c__Bacteroidia; o__Bacteroidales; f__Bacteroidaceae; g__Bacteroides; s__Bacteroides togonis
RS-GCF-000172175.1	d__Bacteria; p__Bacteroidota; c__Bacteroidia; o__Bacteroidales; f__Bacteroidaceae; g__Bacteroides; s__Bacteroides intestinalis
GB-GCA-900066265.1	d__Bacteria; p__Bacteroidota; c__Bacteroidia; o__Bacteroidales; f__Bacteroidaceae; g__Bacteroides; s__Bacteroides sp900066265
RS-GCF-900241005.1	d__Bacteria; p__Bacteroidota; c__Bacteroidia; o__Bacteroidales; f__Bacteroidaceae; g__Bacteroides; s__Bacteroides cutis
RS-GCF-900129655.1	d__Bacteria; p__Bacteroidota; c__Bacteroidia; o__Bacteroidales; f__Bacteroidaceae; g__Bacteroides; s__Bacteroides clarus
RS-GCF-000315485.1	d__Bacteria; p__Bacteroidota; c__Bacteroidia; o__Bacteroidales; f__Bacteroidaceae; g__Bacteroides; s__Bacteroides oleiciplenus
RS-GCF-000613465.1	d__Bacteria; p__Bacteroidota; c__Bacteroidia; o__Bacteroidales; f__Bacteroidaceae; g__Bacteroides; s__Bacteroides nordii
RS-GCF-000155815.1	d__Bacteria; p__Bacteroidota; c__Bacteroidia; o__Bacteroidales; f__Bacteroidaceae; g__Bacteroides; s__Bacteroides eggerthii
RS-GCF-000511775.1	d__Bacteria; p__Bacteroidota; c__Bacteroidia; o__Bacteroidales; f__Bacteroidaceae; g__Bacteroides; s__Bacteroides pyogenes_A
RS-GCF-002160055.1	d__Bacteria; p__Bacteroidota; c__Bacteroidia; o__Bacteroidales; f__Bacteroidaceae; g__Bacteroides; s__Bacteroides sp002160055
RS-GCF-000025985.1	d__Bacteria; p__Bacteroidota; c__Bacteroidia; o__Bacteroidales; f__Bacteroidaceae; g__Bacteroides; s__Bacteroides fragilis
RS-GCF-900128475.1	d__Bacteria; p__Bacteroidota; c__Bacteroidia; o__Bacteroidales; f__Bacteroidaceae; g__Bacteroides; s__Bacteroides massiliensis
RS-GCF-000428105.1	d__Bacteria; p__Bacteroidota; c__Bacteroidia; o__Bacteroidales; f__Bacteroidaceae; g__Bacteroides; s__Bacteroides pyogenes
RS-GCF-002998435.1	d__Bacteria; p__Bacteroidota; c__Bacteroidia; o__Bacteroidales; f__Bacteroidaceae; g__Bacteroides; s__Bacteroides zoogleoformans
RS-GCF-000186225.1	d__Bacteria; p__Bacteroidota; c__Bacteroidia; o__Bacteroidales; f__Bacteroidaceae; g__Bacteroides; s__Bacteroides helcogenes
RS-GCF-000158035.1	d__Bacteria; p__Bacteroidota; c__Bacteroidia; o__Bacteroidales; f__Bacteroidaceae; g__Bacteroides; s__Bacteroides cellulosilyticus
RS-GCF-002849695.1	d__Bacteria; p__Bacteroidota; c__Bacteroidia; o__Bacteroidales; f__Bacteroidaceae; g__Bacteroides; s__Bacteroides fragilis_A
RS-GCF-000499785.1	d__Bacteria; p__Bacteroidota; c__Bacteroidia; o__Bacteroidales; f__Bacteroidaceae; g__Bacteroides; s__Bacteroides neonati
RS-GCF-002998535.1	d__Bacteria; p__Bacteroidota; c__Bacteroidia; o__Bacteroidales; f__Bacteroidaceae; g__Bacteroides; s__Bacteroides heparinolyticus
GB-GCA-002293435.1	d__Bacteria; p__Bacteroidota; c__Bacteroidia; o__Bacteroidales; f__Bacteroidaceae; g__Bacteroides; s__Bacteroides sp002293435
RS-GCF-900108345.1	d__Bacteria; p__Bacteroidota; c__Bacteroidia; o__Bacteroidales; f__Bacteroidaceae; g__Bacteroides; s__Bacteroides ndongoniae
RS-GCF-000517545.1	d__Bacteria; p__Bacteroidota; c__Bacteroidia; o__Bacteroidales; f__Bacteroidaceae; g__Bacteroides; s__Bacteroides reticulotermitis
GB-GCA-000437135.1	d__Bacteria; p__Bacteroidota; c__Bacteroidia; o__Bacteroidales; f__Bacteroidaceae; g__Bacteroides; s__Bacteroides intestinalis_A
RS-GCF-000428125.1	d__Bacteria; p__Bacteroidota; c__Bacteroidia; o__Bacteroidales; f__Bacteroidaceae; g__Bacteroides; s__Bacteroides graminisolvens
RS-GCF-900128905.1	d__Bacteria; p__Bacteroidota; c__Bacteroidia; o__Bacteroidales; f__Bacteroidaceae; g__Bacteroides; s__Bacteroides luti
RS-GCF-900104585.1	d__Bacteria; p__Bacteroidota; c__Bacteroidia; o__Bacteroidales; f__Bacteroidaceae; g__Bacteroides; s__Bacteroides ihuae
GB-GCA-002471185.1	d__Bacteria; p__Bacteroidota; c__Bacteroidia; o__Bacteroidales; f__Bacteroidaceae; g__Bacteroides; s__Bacteroides sp002471185
RS-GCF-002933955.1	d__Bacteria; p__Bacteroidota; c__Bacteroidia; o__Bacteroidales; f__Bacteroidaceae; g__Prevotellamassilia; s__Prevotellamassilia sp002933955
GB-GCA-000437675.1	d__Bacteria; p__Bacteroidota; c__Bacteroidia; o__Bacteroidales; f__Bacteroidaceae; g__Prevotellamassilia; s__Prevotellamassilia sp000437675
RS-GCF-900106785.1	d__Bacteria; p__Bacteroidota; c__Bacteroidia; o__Bacteroidales; f__Bacteroidaceae; g__Prevotellamassilia; s__Prevotellamassilia timonensis
GB-GCA-002431845.1	d__Bacteria; p__Bacteroidota; c__Bacteroidia; o__Bacteroidales; f__Bacteroidaceae; g__Prevotellamassilia; s__Prevotellamassilia sp002431845
RS-GCF-002933775.1	d__Bacteria; p__Bacteroidota; c__Bacteroidia; o__Bacteroidales; f__Bacteroidaceae; g__Prevotella; s__Prevotella sp002933775
RS-GCF-002251365.1	d__Bacteria; p__Bacteroidota; c__Bacteroidia; o__Bacteroidales; f__Bacteroidaceae; g__Prevotella; s__Prevotella sp002251365
RS-GCF-000177075.1	d__Bacteria; p__Bacteroidota; c__Bacteroidia; o__Bacteroidales; f__Bacteroidaceae; g__Prevotella; s__Prevotella buccalis
GB-GCA-002298815.1	d__Bacteria; p__Bacteroidota; c__Bacteroidia; o__Bacteroidales; f__Bacteroidaceae; g__Prevotella; s__Prevotella sp002298815
RS-GCF-000157935.1	d__Bacteria; p__Bacteroidota; c__Bacteroidia; o__Bacteroidales; f__Bacteroidaceae; g__Prevotella; s__Prevotella copri
RS-GCF-000688375.1	d__Bacteria; p__Bacteroidota; c__Bacteroidia; o__Bacteroidales; f__Bacteroidaceae; g__Prevotella; s__Prevotella sp000688375
RS-GCF-000762405.1	d__Bacteria; p__Bacteroidota; c__Bacteroidia; o__Bacteroidales; f__Bacteroidaceae; g__Prevotella; s__Prevotella timonensis_A
RS-GCF-002251435.1	d__Bacteria; p__Bacteroidota; c__Bacteroidia; o__Bacteroidales; f__Bacteroidaceae; g__Prevotella; s__Prevotella sp002251435
RS-GCF-002265625.1	d__Bacteria; p__Bacteroidota; c__Bacteroidia; o__Bacteroidales; f__Bacteroidaceae; g__Prevotella; s__Prevotella sp002265625
RS-GCF-900079775.1	d__Bacteria; p__Bacteroidota; c__Bacteroidia; o__Bacteroidales; f__Bacteroidaceae; g__Prevotella; s__Prevotella lascolaii
GB-GCA-900313215.1	d__Bacteria; p__Bacteroidota; c__Bacteroidia; o__Bacteroidales; f__Bacteroidaceae; g__Prevotella; s__Prevotella sp900313215
RS-GCF-000613345.1	d__Bacteria; p__Bacteroidota; c__Bacteroidia; o__Bacteroidales; f__Bacteroidaceae; g__Prevotella; s__Prevotella disiens
RS-GCF-000479005.1	d__Bacteria; p__Bacteroidota; c__Bacteroidia; o__Bacteroidales; f__Bacteroidaceae; g__Prevotella; s__Prevotella sp000479005
RS-GCF-001275135.1	d__Bacteria; p__Bacteroidota; c__Bacteroidia; o__Bacteroidales; f__Bacteroidaceae; g__Prevotella; s__Prevotella sp001275135
RS-GCF-001553265.1	d__Bacteria; p__Bacteroidota; c__Bacteroidia; o__Bacteroidales; f__Bacteroidaceae; g__Prevotella; s__Prevotella sp001553265
RS-GCF-000614025.1	d__Bacteria; p__Bacteroidota; c__Bacteroidia; o__Bacteroidales; f__Bacteroidaceae; g__Prevotella; s__Prevotella aurantiaca
RS-GCF-000235885.1	d__Bacteria; p__Bacteroidota; c__Bacteroidia; o__Bacteroidales; f__Bacteroidaceae; g__Prevotella; s__Prevotella stercorea
RS-GCF-000160535.1	d__Bacteria; p__Bacteroidota; c__Bacteroidia; o__Bacteroidales; f__Bacteroidaceae; g__Prevotella; s__Prevotella bergensis
GB-GCA-002305505.1	d__Bacteria; p__Bacteroidota; c__Bacteroidia; o__Bacteroidales; f__Bacteroidaceae; g__Prevotella; s__Prevotella sp002305505
RS-GCF-002224675.1	d__Bacteria; p__Bacteroidota; c__Bacteroidia; o__Bacteroidales; f__Bacteroidaceae; g__Prevotella; s__Prevotella copri_A
GB-GCA-900314365.1	d__Bacteria; p__Bacteroidota; c__Bacteroidia; o__Bacteroidales; f__Bacteroidaceae; g__Prevotella; s__Prevotella sp900314365
GB-GCA-000434975.1	d__Bacteria; p__Bacteroidota; c__Bacteroidia; o__Bacteroidales; f__Bacteroidaceae; g__Prevotella; s__Prevotella sp000434975
GB-GCA-002437115.1	d__Bacteria; p__Bacteroidota; c__Bacteroidia; o__Bacteroidales; f__Bacteroidaceae; g__Prevotella; s__Prevotella sp002437115
GB-GCA-000434515.1	d__Bacteria; p__Bacteroidota; c__Bacteroidia; o__Bacteroidales; f__Bacteroidaceae; g__Prevotella; s__Prevotella sp000434515
GB-GCA-002394385.1	d__Bacteria; p__Bacteroidota; c__Bacteroidia; o__Bacteroidales; f__Bacteroidaceae; g__Prevotella; s__Prevotella sp002394385
GB-GCA-000436595.1	d__Bacteria; p__Bacteroidota; c__Bacteroidia; o__Bacteroidales; f__Bacteroidaceae; g__Prevotella; s__Prevotella sp000436595
RS-GCF-000220235.1	d__Bacteria; p__Bacteroidota; c__Bacteroidia; o__Bacteroidales; f__Bacteroidaceae; g__Prevotella; s__Prevotella nigrescens
RS-GCF-000702825.1	d__Bacteria; p__Bacteroidota; c__Bacteroidia; o__Bacteroidales; f__Bacteroidaceae; g__Prevotella; s__Prevotella sp000702825
GB-GCA-900316015.1	d__Bacteria; p__Bacteroidota; c__Bacteroidia; o__Bacteroidales; f__Bacteroidaceae; g__Prevotella; s__Prevotella sp900316015
GB-GCA-002299275.1	d__Bacteria; p__Bacteroidota; c__Bacteroidia; o__Bacteroidales; f__Bacteroidaceae; g__Prevotella; s__Prevotella sp002299275
GB-GCA-900317305.1	d__Bacteria; p__Bacteroidota; c__Bacteroidia; o__Bacteroidales; f__Bacteroidaceae; g__Prevotella; s__Prevotella sp900317305
RS-GCF-000758925.1	d__Bacteria; p__Bacteroidota; c__Bacteroidia; o__Bacteroidales; f__Bacteroidaceae; g__Prevotella; s__Prevotella sp000758925
GB-GCA-002300055.1	d__Bacteria; p__Bacteroidota; c__Bacteroidia; o__Bacteroidales; f__Bacteroidaceae; g__Prevotella; s__Prevotella sp002300055
GB-GCA-900314195.1	d__Bacteria; p__Bacteroidota; c__Bacteroidia; o__Bacteroidales; f__Bacteroidaceae; g__Prevotella; s__Prevotella sp900314195
RS-GCF-900290275.1	d__Bacteria; p__Bacteroidota; c__Bacteroidia; o__Bacteroidales; f__Bacteroidaceae; g__Prevotella; s__Prevotella sp900290275
RS-GCF-000834015.1	d__Bacteria; p__Bacteroidota; c__Bacteroidia; o__Bacteroidales; f__Bacteroidaceae; g__Prevotella; s__Prevotella sp000834015
RS-GCF-002251385.1	d__Bacteria; p__Bacteroidota; c__Bacteroidia; o__Bacteroidales; f__Bacteroidaceae; g__Prevotella; s__Prevotella sp002251385
GB-GCA-900315565.1	d__Bacteria; p__Bacteroidota; c__Bacteroidia; o__Bacteroidales; f__Bacteroidaceae; g__Prevotella; s__Prevotella sp900315565
GB-GCA-900314915.1	d__Bacteria; p__Bacteroidota; c__Bacteroidia; o__Bacteroidales; f__Bacteroidaceae; g__Prevotella; s__Prevotella sp900314915
GB-GCA-900318915.1	d__Bacteria; p__Bacteroidota; c__Bacteroidia; o__Bacteroidales; f__Bacteroidaceae; g__Prevotella; s__Prevotella sp900318915
RS-GCF-000518545.1	d__Bacteria; p__Bacteroidota; c__Bacteroidia; o__Bacteroidales; f__Bacteroidaceae; g__Prevotella; s__Prevotella seregens
GB-GCA-002361655.1	d__Bacteria; p__Bacteroidota; c__Bacteroidia; o__Bacteroidales; f__Bacteroidaceae; g__Prevotella; s__Prevotella sp002361655
RS-GCF-000262545.1	d__Bacteria; p__Bacteroidota; c__Bacteroidia; o__Bacteroidales; f__Bacteroidaceae; g__Prevotella; s__Prevotella bivia
RS-GCF-000191065.1	d__Bacteria; p__Bacteroidota; c__Bacteroidia; o__Bacteroidales; f__Bacteroidaceae; g__Prevotella; s__Prevotella multiformis
GB-GCA-002354095.1	d__Bacteria; p__Bacteroidota; c__Bacteroidia; o__Bacteroidales; f__Bacteroidaceae; g__Prevotella; s__Prevotella sp002354095
GB-GCA-900315545.1	d__Bacteria; p__Bacteroidota; c__Bacteroidia; o__Bacteroidales; f__Bacteroidaceae; g__Prevotella; s__Prevotella sp900315545
GB-GCA-900318685.1	d__Bacteria; p__Bacteroidota; c__Bacteroidia; o__Bacteroidales; f__Bacteroidaceae; g__Prevotella; s__Prevotella sp900318685
GB-GCA-900315835.1	d__Bacteria; p__Bacteroidota; c__Bacteroidia; o__Bacteroidales; f__Bacteroidaceae; g__Prevotella; s__Prevotella sp900315835
RS-GCF-002251245.1	d__Bacteria; p__Bacteroidota; c__Bacteroidia; o__Bacteroidales; f__Bacteroidaceae; g__Prevotella; s__Prevotella sp002251245
GB-GCA-000436695.1	d__Bacteria; p__Bacteroidota; c__Bacteroidia; o__Bacteroidales; f__Bacteroidaceae; g__Prevotella; s__Prevotella sp000436695
GB-GCA-002490315.1	d__Bacteria; p__Bacteroidota; c__Bacteroidia; o__Bacteroidales; f__Bacteroidaceae; g__Prevotella; s__Prevotella sp002490315
GB-GCA-900317545.1	d__Bacteria; p__Bacteroidota; c__Bacteroidia; o__Bacteroidales; f__Bacteroidaceae; g__Prevotella; s__Prevotella sp900317545
RS-GCF-000621725.1	d__Bacteria; p__Bacteroidota; c__Bacteroidia; o__Bacteroidales; f__Bacteroidaceae; g__Prevotella; s__Prevotella brevis
GB-GCA-002393705.1	d__Bacteria; p__Bacteroidota; c__Bacteroidia; o__Bacteroidales; f__Bacteroidaceae; g__Prevotella; s__Prevotella sp002393705
GB-GCA-002350805.1	d__Bacteria; p__Bacteroidota; c__Bacteroidia; o__Bacteroidales; f__Bacteroidaceae; g__Prevotella; s__Prevotella sp002350805
GB-GCA-900318795.1	d__Bacteria; p__Bacteroidota; c__Bacteroidia; o__Bacteroidales; f__Bacteroidaceae; g__Prevotella; s__Prevotella sp900318795
GB-GCA-900315095.1	d__Bacteria; p__Bacteroidota; c__Bacteroidia; o__Bacteroidales; f__Bacteroidaceae; g__Prevotella; s__Prevotella sp900315095
RS-GCF-000614065.1	d__Bacteria; p__Bacteroidota; c__Bacteroidia; o__Bacteroidales; f__Bacteroidaceae; g__Prevotella; s__Prevotella dentasini
GB-GCA-002317385.1	d__Bacteria; p__Bacteroidota; c__Bacteroidia; o__Bacteroidales; f__Bacteroidaceae; g__Prevotella; s__Prevotella sp002317385
GB-GCA-002350355.1	d__Bacteria; p__Bacteroidota; c__Bacteroidia; o__Bacteroidales; f__Bacteroidaceae; g__Prevotella; s__Prevotella sp002350355
GB-GCA-900314755.1	d__Bacteria; p__Bacteroidota; c__Bacteroidia; o__Bacteroidales; f__Bacteroidaceae; g__Prevotella; s__Prevotella sp900314755
RS-GCF-000184945.1	d__Bacteria; p__Bacteroidota; c__Bacteroidia; o__Bacteroidales; f__Bacteroidaceae; g__Prevotella; s__Prevotella buccae
RS-GCF-000025925.1	d__Bacteria; p__Bacteroidota; c__Bacteroidia; o__Bacteroidales; f__Bacteroidaceae; g__Prevotella; s__Prevotella ruminicola
RS-GCF-000146675.1	d__Bacteria; p__Bacteroidota; c__Bacteroidia; o__Bacteroidales; f__Bacteroidaceae; g__Prevotella; s__Prevotella marshii
RS-GCF-000599605.1	d__Bacteria; p__Bacteroidota; c__Bacteroidia; o__Bacteroidales; f__Bacteroidaceae; g__Prevotella; s__Prevotella sp000599605
RS-GCF-000378745.1	d__Bacteria; p__Bacteroidota; c__Bacteroidia; o__Bacteroidales; f__Bacteroidaceae; g__Prevotella; s__Prevotella amnii
GB-GCA-900322095.1	d__Bacteria; p__Bacteroidota; c__Bacteroidia; o__Bacteroidales; f__Bacteroidaceae; g__Prevotella; s__Prevotella sp900322095
GB-GCA-002317355.1	d__Bacteria; p__Bacteroidota; c__Bacteroidia; o__Bacteroidales; f__Bacteroidaceae; g__Prevotella; s__Prevotella sp002317355
GB-GCA-900315765.1	d__Bacteria; p__Bacteroidota; c__Bacteroidia; o__Bacteroidales; f__Bacteroidaceae; g__Prevotella; s__Prevotella sp900315765
RS-GCF-000426585.1	d__Bacteria; p__Bacteroidota; c__Bacteroidia; o__Bacteroidales; f__Bacteroidaceae; g__Prevotella; s__Prevotella baroniae
RS-GCF-900110895.1	d__Bacteria; p__Bacteroidota; c__Bacteroidia; o__Bacteroidales; f__Bacteroidaceae; g__Prevotella; s__Prevotella sp900110895
GB-GCA-002451555.1	d__Bacteria; p__Bacteroidota; c__Bacteroidia; o__Bacteroidales; f__Bacteroidaceae; g__Prevotella; s__Prevotella sp002451555
RS-GCF-000382385.1	d__Bacteria; p__Bacteroidota; c__Bacteroidia; o__Bacteroidales; f__Bacteroidaceae; g__Prevotella; s__Prevotella maculosa
RS-GCF-002251295.1	d__Bacteria; p__Bacteroidota; c__Bacteroidia; o__Bacteroidales; f__Bacteroidaceae; g__Prevotella; s__Prevotella sp002251295
GB-GCA-900318625.1	d__Bacteria; p__Bacteroidota; c__Bacteroidia; o__Bacteroidales; f__Bacteroidaceae; g__Prevotella; s__Prevotella sp900318625
RS-GCF-900199655.1	d__Bacteria; p__Bacteroidota; c__Bacteroidia; o__Bacteroidales; f__Bacteroidaceae; g__Prevotella; s__Prevotella sp900199655
GB-GCA-002369515.1	d__Bacteria; p__Bacteroidota; c__Bacteroidia; o__Bacteroidales; f__Bacteroidaceae; g__Prevotella; s__Prevotella sp002369515
GB-GCA-000435635.1	d__Bacteria; p__Bacteroidota; c__Bacteroidia; o__Bacteroidales; f__Bacteroidaceae; g__Prevotella; s__Prevotella sp000435635
GB-GCA-900314935.1	d__Bacteria; p__Bacteroidota; c__Bacteroidia; o__Bacteroidales; f__Bacteroidaceae; g__Prevotella; s__Prevotella sp900314935
RS-GCF-900199555.1	d__Bacteria; p__Bacteroidota; c__Bacteroidia; o__Bacteroidales; f__Bacteroidaceae; g__Prevotella; s__Prevotella sp900199555
GB-GCA-002437285.1	d__Bacteria; p__Bacteroidota; c__Bacteroidia; o__Bacteroidales; f__Bacteroidaceae; g__Prevotella; s__Prevotella sp002437285
RS-GCF-900113305.1	d__Bacteria; p__Bacteroidota; c__Bacteroidia; o__Bacteroidales; f__Bacteroidaceae; g__Prevotella; s__Prevotella sp900113305
RS-GCF-000312305.1	d__Bacteria; p__Bacteroidota; c__Bacteroidia; o__Bacteroidales; f__Bacteroidaceae; g__Prevotella; s__Prevotella conceptionensis
GB-GCA-000436035.1	d__Bacteria; p__Bacteroidota; c__Bacteroidia; o__Bacteroidales; f__Bacteroidaceae; g__Prevotella; s__Prevotella sp000436035
GB-GCA-900322035.1	d__Bacteria; p__Bacteroidota; c__Bacteroidia; o__Bacteroidales; f__Bacteroidaceae; g__Prevotella; s__Prevotella sp900322035
GB-GCA-900316295.1	d__Bacteria; p__Bacteroidota; c__Bacteroidia; o__Bacteroidales; f__Bacteroidaceae; g__Prevotella; s__Prevotella sp900316295
GB-GCA-002437565.1	d__Bacteria; p__Bacteroidota; c__Bacteroidia; o__Bacteroidales; f__Bacteroidaceae; g__Prevotella; s__Prevotella sp002437565
GB-GCA-002372235.1	d__Bacteria; p__Bacteroidota; c__Bacteroidia; o__Bacteroidales; f__Bacteroidaceae; g__Prevotella; s__Prevotella sp002372235
GB-GCA-002392835.1	d__Bacteria; p__Bacteroidota; c__Bacteroidia; o__Bacteroidales; f__Bacteroidaceae; g__Prevotella; s__Prevotella sp002392835
GB-GCA-900319305.1	d__Bacteria; p__Bacteroidota; c__Bacteroidia; o__Bacteroidales; f__Bacteroidaceae; g__Prevotella; s__Prevotella sp900319305
GB-GCA-900313805.1	d__Bacteria; p__Bacteroidota; c__Bacteroidia; o__Bacteroidales; f__Bacteroidaceae; g__Prevotella; s__Prevotella sp900313805
GB-GCA-002449535.1	d__Bacteria; p__Bacteroidota; c__Bacteroidia; o__Bacteroidales; f__Bacteroidaceae; g__Prevotella; s__Prevotella sp002449535
GB-GCA-002353975.1	d__Bacteria; p__Bacteroidota; c__Bacteroidia; o__Bacteroidales; f__Bacteroidaceae; g__Prevotella; s__Prevotella sp002353975
GB-GCA-900314945.1	d__Bacteria; p__Bacteroidota; c__Bacteroidia; o__Bacteroidales; f__Bacteroidaceae; g__Prevotella; s__Prevotella sp900314945
GB-GCA-002353525.1	d__Bacteria; p__Bacteroidota; c__Bacteroidia; o__Bacteroidales; f__Bacteroidaceae; g__Prevotella; s__Prevotella sp002353525
GB-GCA-900319905.1	d__Bacteria; p__Bacteroidota; c__Bacteroidia; o__Bacteroidales; f__Bacteroidaceae; g__Prevotella; s__Prevotella sp900319905
GB-GCA-000436915.1	d__Bacteria; p__Bacteroidota; c__Bacteroidia; o__Bacteroidales; f__Bacteroidaceae; g__Prevotella; s__Prevotella sp000436915
GB-GCA-002439605.1	d__Bacteria; p__Bacteroidota; c__Bacteroidia; o__Bacteroidales; f__Bacteroidaceae; g__Prevotella; s__Prevotella sp002439605
GB-GCA-900314455.1	d__Bacteria; p__Bacteroidota; c__Bacteroidia; o__Bacteroidales; f__Bacteroidaceae; g__Prevotella; s__Prevotella sp900314455
GB-GCA-002314055.1	d__Bacteria; p__Bacteroidota; c__Bacteroidia; o__Bacteroidales; f__Bacteroidaceae; g__Prevotella; s__Prevotella sp002314055
RS-GCF-900109055.1	d__Bacteria; p__Bacteroidota; c__Bacteroidia; o__Bacteroidales; f__Bacteroidaceae; g__Prevotella; s__Prevotella sp900109055
GB-GCA-002353485.1	d__Bacteria; p__Bacteroidota; c__Bacteroidia; o__Bacteroidales; f__Bacteroidaceae; g__Prevotella; s__Prevotella sp002353485
GB-GCA-002479145.1	d__Bacteria; p__Bacteroidota; c__Bacteroidia; o__Bacteroidales; f__Bacteroidaceae; g__Prevotella; s__Prevotella sp002479145
GB-GCA-900316475.1	d__Bacteria; p__Bacteroidota; c__Bacteroidia; o__Bacteroidales; f__Bacteroidaceae; g__Prevotella; s__Prevotella sp900316475
RS-GCF-900142525.1	d__Bacteria; p__Bacteroidota; c__Bacteroidia; o__Bacteroidales; f__Bacteroidaceae; g__Prevotella; s__Prevotella ruminicola_A
RS-GCF-000613405.1	d__Bacteria; p__Bacteroidota; c__Bacteroidia; o__Bacteroidales; f__Bacteroidaceae; g__Prevotella; s__Prevotella enoeca
GB-GCA-900316445.1	d__Bacteria; p__Bacteroidota; c__Bacteroidia; o__Bacteroidales; f__Bacteroidaceae; g__Prevotella; s__Prevotella sp900316445
GB-GCA-002379425.1	d__Bacteria; p__Bacteroidota; c__Bacteroidia; o__Bacteroidales; f__Bacteroidaceae; g__Prevotella; s__Prevotella sp002379425
GB-GCA-002395135.1	d__Bacteria; p__Bacteroidota; c__Bacteroidia; o__Bacteroidales; f__Bacteroidaceae; g__Prevotella; s__Prevotella sp002395135
GB-GCA-900320905.1	d__Bacteria; p__Bacteroidota; c__Bacteroidia; o__Bacteroidales; f__Bacteroidaceae; g__Prevotella; s__Prevotella sp900320905
GB-GCA-002394365.1	d__Bacteria; p__Bacteroidota; c__Bacteroidia; o__Bacteroidales; f__Bacteroidaceae; g__Prevotella; s__Prevotella sp002394365
GB-GCA-002305235.1	d__Bacteria; p__Bacteroidota; c__Bacteroidia; o__Bacteroidales; f__Bacteroidaceae; g__Prevotella; s__Prevotella sp002305235
GB-GCA-900314995.1	d__Bacteria; p__Bacteroidota; c__Bacteroidia; o__Bacteroidales; f__Bacteroidaceae; g__Prevotella; s__Prevotella sp900314995
GB-GCA-900315955.1	d__Bacteria; p__Bacteroidota; c__Bacteroidia; o__Bacteroidales; f__Bacteroidaceae; g__Prevotella; s__Prevotella sp900315955
GB-GCA-002480935.1	d__Bacteria; p__Bacteroidota; c__Bacteroidia; o__Bacteroidales; f__Bacteroidaceae; g__Prevotella; s__Prevotella sp002480935
GB-GCA-002297965.1	d__Bacteria; p__Bacteroidota; c__Bacteroidia; o__Bacteroidales; f__Bacteroidaceae; g__Prevotella; s__Prevotella sp002297965
GB-GCA-000433175.1	d__Bacteria; p__Bacteroidota; c__Bacteroidia; o__Bacteroidales; f__Bacteroidaceae; g__Prevotella; s__Prevotella sp000433175
GB-GCA-002407775.1	d__Bacteria; p__Bacteroidota; c__Bacteroidia; o__Bacteroidales; f__Bacteroidaceae; g__Prevotella; s__Prevotella sp002407775
GB-GCA-900318855.1	d__Bacteria; p__Bacteroidota; c__Bacteroidia; o__Bacteroidales; f__Bacteroidaceae; g__Prevotella; s__Prevotella sp900318855
GB-GCA-900315745.1	d__Bacteria; p__Bacteroidota; c__Bacteroidia; o__Bacteroidales; f__Bacteroidaceae; g__Prevotella; s__Prevotella sp900315745
RS-GCF-001552765.1	d__Bacteria; p__Bacteroidota; c__Bacteroidia; o__Bacteroidales; f__Bacteroidaceae; g__Prevotella; s__Prevotella sp001552765
RS-GCF-000218235.1	d__Bacteria; p__Bacteroidota; c__Bacteroidia; o__Bacteroidales; f__Bacteroidaceae; g__Prevotella; s__Prevotella multisaccharivorax
GB-GCA-002298545.1	d__Bacteria; p__Bacteroidota; c__Bacteroidia; o__Bacteroidales; f__Bacteroidaceae; g__Prevotella; s__Prevotella sp002298545
GB-GCA-002393725.1	d__Bacteria; p__Bacteroidota; c__Bacteroidia; o__Bacteroidales; f__Bacteroidaceae; g__Prevotella; s__Prevotella sp002393725
RS-GCF-000430525.1	d__Bacteria; p__Bacteroidota; c__Bacteroidia; o__Bacteroidales; f__Bacteroidaceae; g__Prevotella; s__Prevotella corporis
GB-GCA-900315635.1	d__Bacteria; p__Bacteroidota; c__Bacteroidia; o__Bacteroidales; f__Bacteroidaceae; g__Prevotella; s__Prevotella sp900315635
GB-GCA-900316285.1	d__Bacteria; p__Bacteroidota; c__Bacteroidia; o__Bacteroidales; f__Bacteroidaceae; g__Prevotella; s__Prevotella sp900316285
RS-GCF-000613785.1	d__Bacteria; p__Bacteroidota; c__Bacteroidia; o__Bacteroidales; f__Bacteroidaceae; g__Prevotella; s__Prevotella oulorum
GB-GCA-900316985.1	d__Bacteria; p__Bacteroidota; c__Bacteroidia; o__Bacteroidales; f__Bacteroidaceae; g__Prevotella; s__Prevotella sp900316985
GB-GCA-900320585.1	d__Bacteria; p__Bacteroidota; c__Bacteroidia; o__Bacteroidales; f__Bacteroidaceae; g__Prevotella; s__Prevotella sp900320585
GB-GCA-900320255.1	d__Bacteria; p__Bacteroidota; c__Bacteroidia; o__Bacteroidales; f__Bacteroidaceae; g__Prevotella; s__Prevotella sp900320255
GB-GCA-900316685.1	d__Bacteria; p__Bacteroidota; c__Bacteroidia; o__Bacteroidales; f__Bacteroidaceae; g__Prevotella; s__Prevotella sp900316685
GB-GCA-900318395.1	d__Bacteria; p__Bacteroidota; c__Bacteroidia; o__Bacteroidales; f__Bacteroidaceae; g__Prevotella; s__Prevotella sp900318395
RS-GCF-900115435.1	d__Bacteria; p__Bacteroidota; c__Bacteroidia; o__Bacteroidales; f__Bacteroidaceae; g__Prevotella; s__Prevotella sp900115435
GB-GCA-002353555.1	d__Bacteria; p__Bacteroidota; c__Bacteroidia; o__Bacteroidales; f__Bacteroidaceae; g__Prevotella; s__Prevotella sp002353555
GB-GCA-900319895.1	d__Bacteria; p__Bacteroidota; c__Bacteroidia; o__Bacteroidales; f__Bacteroidaceae; g__Prevotella; s__Prevotella sp900319895
GB-GCA-900316565.1	d__Bacteria; p__Bacteroidota; c__Bacteroidia; o__Bacteroidales; f__Bacteroidaceae; g__Prevotella; s__Prevotella sp900316565
GB-GCA-900318555.1	d__Bacteria; p__Bacteroidota; c__Bacteroidia; o__Bacteroidales; f__Bacteroidaceae; g__Prevotella; s__Prevotella sp900318555
GB-GCA-002353205.1	d__Bacteria; p__Bacteroidota; c__Bacteroidia; o__Bacteroidales; f__Bacteroidaceae; g__Prevotella; s__Prevotella sp002353205
GB-GCA-002353825.1	d__Bacteria; p__Bacteroidota; c__Bacteroidia; o__Bacteroidales; f__Bacteroidaceae; g__Prevotella; s__Prevotella sp002353825
GB-GCA-900318585.1	d__Bacteria; p__Bacteroidota; c__Bacteroidia; o__Bacteroidales; f__Bacteroidaceae; g__Prevotella; s__Prevotella sp900318585
GB-GCA-000431975.1	d__Bacteria; p__Bacteroidota; c__Bacteroidia; o__Bacteroidales; f__Bacteroidaceae; g__Prevotella; s__Prevotella sp000431975
GB-GCA-900314655.1	d__Bacteria; p__Bacteroidota; c__Bacteroidia; o__Bacteroidales; f__Bacteroidaceae; g__Prevotella; s__Prevotella sp900314655
RS-GCF-003043945.1	d__Bacteria; p__Bacteroidota; c__Bacteroidia; o__Bacteroidales; f__Bacteroidaceae; g__Prevotella; s__Prevotella sp003043945
RS-GCF-000613585.1	d__Bacteria; p__Bacteroidota; c__Bacteroidia; o__Bacteroidales; f__Bacteroidaceae; g__Prevotella; s__Prevotella denticola
GB-GCA-900322175.1	d__Bacteria; p__Bacteroidota; c__Bacteroidia; o__Bacteroidales; f__Bacteroidaceae; g__Prevotella; s__Prevotella sp900322175
GB-GCA-002353225.1	d__Bacteria; p__Bacteroidota; c__Bacteroidia; o__Bacteroidales; f__Bacteroidaceae; g__Prevotella; s__Prevotella sp002353225
RS-GCF-000613505.1	d__Bacteria; p__Bacteroidota; c__Bacteroidia; o__Bacteroidales; f__Bacteroidaceae; g__Prevotella; s__Prevotella oris
GB-GCA-900318815.1	d__Bacteria; p__Bacteroidota; c__Bacteroidia; o__Bacteroidales; f__Bacteroidaceae; g__Prevotella; s__Prevotella sp900318815
RS-GCF-900155655.1	d__Bacteria; p__Bacteroidota; c__Bacteroidia; o__Bacteroidales; f__Bacteroidaceae; g__Prevotella; s__Prevotella ihumii
RS-GCF-000424185.1	d__Bacteria; p__Bacteroidota; c__Bacteroidia; o__Bacteroidales; f__Bacteroidaceae; g__Prevotella; s__Prevotella sp000424185
GB-GCA-002342415.1	d__Bacteria; p__Bacteroidota; c__Bacteroidia; o__Bacteroidales; f__Bacteroidaceae; g__Prevotella; s__Prevotella sp002342415
GB-GCA-002342665.1	d__Bacteria; p__Bacteroidota; c__Bacteroidia; o__Bacteroidales; f__Bacteroidaceae; g__Prevotella; s__Prevotella sp002342665
GB-GCA-900315695.1	d__Bacteria; p__Bacteroidota; c__Bacteroidia; o__Bacteroidales; f__Bacteroidaceae; g__Prevotella; s__Prevotella sp900315695
GB-GCA-002449845.1	d__Bacteria; p__Bacteroidota; c__Bacteroidia; o__Bacteroidales; f__Bacteroidaceae; g__Prevotella; s__Prevotella sp002449845
GB-GCA-900321425.1	d__Bacteria; p__Bacteroidota; c__Bacteroidia; o__Bacteroidales; f__Bacteroidaceae; g__Prevotella; s__Prevotella sp900321425
GB-GCA-002440225.1	d__Bacteria; p__Bacteroidota; c__Bacteroidia; o__Bacteroidales; f__Bacteroidaceae; g__Prevotella; s__Prevotella sp002440225
GB-GCA-002405875.1	d__Bacteria; p__Bacteroidota; c__Bacteroidia; o__Bacteroidales; f__Bacteroidaceae; g__Prevotella; s__Prevotella sp002405875
RS-GCF-900107705.1	d__Bacteria; p__Bacteroidota; c__Bacteroidia; o__Bacteroidales; f__Bacteroidaceae; g__Prevotella; s__Prevotella sp900107705
RS-GCF-000378085.1	d__Bacteria; p__Bacteroidota; c__Bacteroidia; o__Bacteroidales; f__Bacteroidaceae; g__Prevotella; s__Prevotella loescheii
RS-GCF-003043925.1	d__Bacteria; p__Bacteroidota; c__Bacteroidia; o__Bacteroidales; f__Bacteroidaceae; g__Prevotella; s__Prevotella sp003043925
GB-GCA-002361535.1	d__Bacteria; p__Bacteroidota; c__Bacteroidia; o__Bacteroidales; f__Bacteroidaceae; g__Prevotella; s__Prevotella sp002361535
GB-GCA-900318885.1	d__Bacteria; p__Bacteroidota; c__Bacteroidia; o__Bacteroidales; f__Bacteroidaceae; g__Prevotella; s__Prevotella sp900318885
RS-GCF-000426565.1	d__Bacteria; p__Bacteroidota; c__Bacteroidia; o__Bacteroidales; f__Bacteroidaceae; g__Prevotella; s__Prevotella albensis
GB-GCA-003096815.1	d__Bacteria; p__Bacteroidota; c__Bacteroidia; o__Bacteroidales; f__Bacteroidaceae; g__Prevotella; s__Prevotella colorans
GB-GCA-900320445.1	d__Bacteria; p__Bacteroidota; c__Bacteroidia; o__Bacteroidales; f__Bacteroidaceae; g__Prevotella; s__Prevotella sp900320445
GB-GCA-002372575.1	d__Bacteria; p__Bacteroidota; c__Bacteroidia; o__Bacteroidales; f__Bacteroidaceae; g__Prevotella; s__Prevotella sp002372575
GB-GCA-900317685.1	d__Bacteria; p__Bacteroidota; c__Bacteroidia; o__Bacteroidales; f__Bacteroidaceae; g__Prevotella; s__Prevotella sp900317685
GB-GCA-900313615.1	d__Bacteria; p__Bacteroidota; c__Bacteroidia; o__Bacteroidales; f__Bacteroidaceae; g__Prevotella; s__Prevotella sp900313615
GB-GCA-002316005.1	d__Bacteria; p__Bacteroidota; c__Bacteroidia; o__Bacteroidales; f__Bacteroidaceae; g__Prevotella; s__Prevotella sp002316005
GB-GCA-002481295.1	d__Bacteria; p__Bacteroidota; c__Bacteroidia; o__Bacteroidales; f__Bacteroidaceae; g__Prevotella; s__Prevotella sp002481295
GB-GCA-900316265.1	d__Bacteria; p__Bacteroidota; c__Bacteroidia; o__Bacteroidales; f__Bacteroidaceae; g__Prevotella; s__Prevotella sp900316265
GB-GCA-002373375.1	d__Bacteria; p__Bacteroidota; c__Bacteroidia; o__Bacteroidales; f__Bacteroidaceae; g__Prevotella; s__Prevotella sp002373375
RS-GCF-000614105.1	d__Bacteria; p__Bacteroidota; c__Bacteroidia; o__Bacteroidales; f__Bacteroidaceae; g__Prevotella; s__Prevotella micans
GB-GCA-900316645.1	d__Bacteria; p__Bacteroidota; c__Bacteroidia; o__Bacteroidales; f__Bacteroidaceae; g__Prevotella; s__Prevotella sp900316645
GB-GCA-002371715.1	d__Bacteria; p__Bacteroidota; c__Bacteroidia; o__Bacteroidales; f__Bacteroidaceae; g__Prevotella; s__Prevotella sp002371715
GB-GCA-900314985.1	d__Bacteria; p__Bacteroidota; c__Bacteroidia; o__Bacteroidales; f__Bacteroidaceae; g__Prevotella; s__Prevotella sp900314985
GB-GCA-900315525.1	d__Bacteria; p__Bacteroidota; c__Bacteroidia; o__Bacteroidales; f__Bacteroidaceae; g__Prevotella; s__Prevotella sp900315525
GB-GCA-002353295.1	d__Bacteria; p__Bacteroidota; c__Bacteroidia; o__Bacteroidales; f__Bacteroidaceae; g__Prevotella; s__Prevotella sp002353295
RS-GCF-000613925.1	d__Bacteria; p__Bacteroidota; c__Bacteroidia; o__Bacteroidales; f__Bacteroidaceae; g__Prevotella; s__Prevotella histicola
RS-GCF-900110085.1	d__Bacteria; p__Bacteroidota; c__Bacteroidia; o__Bacteroidales; f__Bacteroidaceae; g__Prevotella; s__Prevotella sp900110085
GB-GCA-900320845.1	d__Bacteria; p__Bacteroidota; c__Bacteroidia; o__Bacteroidales; f__Bacteroidaceae; g__Prevotella; s__Prevotella sp900320845
RS-GCF-000185145.2	d__Bacteria; p__Bacteroidota; c__Bacteroidia; o__Bacteroidales; f__Bacteroidaceae; g__Prevotella; s__Prevotella oralis
GB-GCA-002409785.1	d__Bacteria; p__Bacteroidota; c__Bacteroidia; o__Bacteroidales; f__Bacteroidaceae; g__Prevotella; s__Prevotella sp002409785
GB-GCA-002363695.1	d__Bacteria; p__Bacteroidota; c__Bacteroidia; o__Bacteroidales; f__Bacteroidaceae; g__Prevotella; s__Prevotella sp002363695
RS-GCF-000179055.1	d__Bacteria; p__Bacteroidota; c__Bacteroidia; o__Bacteroidales; f__Bacteroidaceae; g__Prevotella; s__Prevotella bryantii
GB-GCA-900320045.1	d__Bacteria; p__Bacteroidota; c__Bacteroidia; o__Bacteroidales; f__Bacteroidaceae; g__Prevotella; s__Prevotella sp900320045
RS-GCF-900100635.1	d__Bacteria; p__Bacteroidota; c__Bacteroidia; o__Bacteroidales; f__Bacteroidaceae; g__Prevotella; s__Prevotella sp900100635
GB-GCA-900315775.1	d__Bacteria; p__Bacteroidota; c__Bacteroidia; o__Bacteroidales; f__Bacteroidaceae; g__Prevotella; s__Prevotella sp900315775
GB-GCA-900314715.1	d__Bacteria; p__Bacteroidota; c__Bacteroidia; o__Bacteroidales; f__Bacteroidaceae; g__Prevotella; s__Prevotella sp900314715
GB-GCA-900315035.1	d__Bacteria; p__Bacteroidota; c__Bacteroidia; o__Bacteroidales; f__Bacteroidaceae; g__Prevotella; s__Prevotella sp900315035
RS-GCF-000144405.1	d__Bacteria; p__Bacteroidota; c__Bacteroidia; o__Bacteroidales; f__Bacteroidaceae; g__Prevotella; s__Prevotella melaninogenica
RS-GCF-000163055.2	d__Bacteria; p__Bacteroidota; c__Bacteroidia; o__Bacteroidales; f__Bacteroidaceae; g__Prevotella; s__Prevotella sp000163055
GB-GCA-002299635.1	d__Bacteria; p__Bacteroidota; c__Bacteroidia; o__Bacteroidales; f__Bacteroidaceae; g__Prevotella; s__Prevotella sp002299635
RS-GCF-000455445.1	d__Bacteria; p__Bacteroidota; c__Bacteroidia; o__Bacteroidales; f__Bacteroidaceae; g__Prevotella; s__Prevotella timonensis
GB-GCA-002392645.1	d__Bacteria; p__Bacteroidota; c__Bacteroidia; o__Bacteroidales; f__Bacteroidaceae; g__Prevotella; s__Prevotella sp002392645
RS-GCF-000467895.1	d__Bacteria; p__Bacteroidota; c__Bacteroidia; o__Bacteroidales; f__Bacteroidaceae; g__Prevotella; s__Prevotella sp000467895
RS-GCF-000379965.1	d__Bacteria; p__Bacteroidota; c__Bacteroidia; o__Bacteroidales; f__Bacteroidaceae; g__Prevotella; s__Prevotella nanceiensis
GB-GCA-900317405.1	d__Bacteria; p__Bacteroidota; c__Bacteroidia; o__Bacteroidales; f__Bacteroidaceae; g__Prevotella; s__Prevotella sp900317405
GB-GCA-900321965.1	d__Bacteria; p__Bacteroidota; c__Bacteroidia; o__Bacteroidales; f__Bacteroidaceae; g__Prevotella; s__Prevotella sp900321965
RS-GCF-000373185.1	d__Bacteria; p__Bacteroidota; c__Bacteroidia; o__Bacteroidales; f__Bacteroidaceae; g__Prevotella; s__Prevotella paludivivens
GB-GCA-900319715.1	d__Bacteria; p__Bacteroidota; c__Bacteroidia; o__Bacteroidales; f__Bacteroidaceae; g__Prevotella; s__Prevotella sp900319715
RS-GCF-000614205.1	d__Bacteria; p__Bacteroidota; c__Bacteroidia; o__Bacteroidales; f__Bacteroidaceae; g__Prevotella; s__Prevotella saccharolytica
RS-GCF-000613945.1	d__Bacteria; p__Bacteroidota; c__Bacteroidia; o__Bacteroidales; f__Bacteroidaceae; g__Prevotella; s__Prevotella falsenii
RS-GCF-001262015.1	d__Bacteria; p__Bacteroidota; c__Bacteroidia; o__Bacteroidales; f__Bacteroidaceae; g__Prevotella; s__Prevotella fusca
RS-GCF-000613445.1	d__Bacteria; p__Bacteroidota; c__Bacteroidia; o__Bacteroidales; f__Bacteroidaceae; g__Prevotella; s__Prevotella shahii
RS-GCF-900119285.1	d__Bacteria; p__Bacteroidota; c__Bacteroidia; o__Bacteroidales; f__Bacteroidaceae; g__Prevotella; s__Prevotella sp900119285
GB-GCA-002353585.1	d__Bacteria; p__Bacteroidota; c__Bacteroidia; o__Bacteroidales; f__Bacteroidaceae; g__Prevotella; s__Prevotella sp002353585
RS-GCF-000185845.1	d__Bacteria; p__Bacteroidota; c__Bacteroidia; o__Bacteroidales; f__Bacteroidaceae; g__Prevotella; s__Prevotella salivae
RS-GCF-000613725.1	d__Bacteria; p__Bacteroidota; c__Bacteroidia; o__Bacteroidales; f__Bacteroidaceae; g__Prevotella; s__Prevotella pleuritidis
RS-GCF-000377625.1	d__Bacteria; p__Bacteroidota; c__Bacteroidia; o__Bacteroidales; f__Bacteroidaceae; g__Prevotella; s__Prevotella veroralis
RS-GCF-000585355.1	d__Bacteria; p__Bacteroidota; c__Bacteroidia; o__Bacteroidales; f__Bacteroidaceae; g__Prevotella; s__Prevotella oryzae
GB-GCA-002391185.1	d__Bacteria; p__Bacteroidota; c__Bacteroidia; o__Bacteroidales; f__Bacteroidaceae; g__Prevotella; s__Prevotella sp002391185
RS-GCF-000619825.1	d__Bacteria; p__Bacteroidota; c__Bacteroidia; o__Bacteroidales; f__Bacteroidaceae; g__Prevotella; s__Prevotella sp000619825
RS-GCF-001683355.1	d__Bacteria; p__Bacteroidota; c__Bacteroidia; o__Bacteroidales; f__Bacteroidaceae; g__Prevotella; s__Prevotella scopos
GB-GCA-002351725.1	d__Bacteria; p__Bacteroidota; c__Bacteroidia; o__Bacteroidales; f__Bacteroidaceae; g__Prevotella; s__Prevotella sp002351725
RS-GCF-000220255.1	d__Bacteria; p__Bacteroidota; c__Bacteroidia; o__Bacteroidales; f__Bacteroidaceae; g__Prevotella; s__Prevotella pallens
RS-GCF-001953955.1	d__Bacteria; p__Bacteroidota; c__Bacteroidia; o__Bacteroidales; f__Bacteroidaceae; g__Prevotella; s__Prevotella intermedia
GB-GCA-002371695.1	d__Bacteria; p__Bacteroidota; c__Bacteroidia; o__Bacteroidales; f__Bacteroidaceae; g__Prevotella; s__Prevotella sp002371695
RS-GCF-000687715.1	d__Bacteria; p__Bacteroidota; c__Bacteroidia; o__Bacteroidales; f__Bacteroidaceae; g__Prevotella; s__Prevotella ruminicola_B
RS-GCF-900107775.1	d__Bacteria; p__Bacteroidota; c__Bacteroidia; o__Bacteroidales; f__Bacteroidaceae; g__Prevotella; s__Prevotella ruminicola_C
RS-GCF-000257925.1	d__Bacteria; p__Bacteroidota; c__Bacteroidia; o__Bacteroidales; f__Bacteroidaceae; g__Prevotella; s__Prevotella sp000257925
RS-GCF-900187995.1	d__Bacteria; p__Bacteroidota; c__Bacteroidia; o__Bacteroidales; f__Bacteroidaceae; g__Prevotella; s__Prevotella jejuni
GB-GCA-000614185.1	d__Bacteria; p__Bacteroidota; c__Bacteroidia; o__Bacteroidales; f__Bacteroidaceae; g__Bacteroides_B; s__Bacteroides_B sartorii
GB-GCA-002493165.1	d__Bacteria; p__Bacteroidota; c__Bacteroidia; o__Bacteroidales; f__Bacteroidaceae; g__Bacteroides_B; s__Bacteroides_B sp002493165
RS-GCF-000156075.1	d__Bacteria; p__Bacteroidota; c__Bacteroidia; o__Bacteroidales; f__Bacteroidaceae; g__Bacteroides_B; s__Bacteroides_B dorei
RS-GCF-000382445.1	d__Bacteria; p__Bacteroidota; c__Bacteroidia; o__Bacteroidales; f__Bacteroidaceae; g__Bacteroides_B; s__Bacteroides_B massiliensis
RS-GCF-000012825.1	d__Bacteria; p__Bacteroidota; c__Bacteroidia; o__Bacteroidales; f__Bacteroidaceae; g__Bacteroides_B; s__Bacteroides_B vulgatus
RS-GCF-000154845.1	d__Bacteria; p__Bacteroidota; c__Bacteroidia; o__Bacteroidales; f__Bacteroidaceae; g__Bacteroides_A; s__Bacteroides_A coprocola
RS-GCF-000157915.1	d__Bacteria; p__Bacteroidota; c__Bacteroidia; o__Bacteroidales; f__Bacteroidaceae; g__Bacteroides_A; s__Bacteroides_A coprophilus
RS-GCF-000190575.1	d__Bacteria; p__Bacteroidota; c__Bacteroidia; o__Bacteroidales; f__Bacteroidaceae; g__Bacteroides_A; s__Bacteroides_A salanitronis
RS-GCF-000187895.1	d__Bacteria; p__Bacteroidota; c__Bacteroidia; o__Bacteroidales; f__Bacteroidaceae; g__Bacteroides_A; s__Bacteroides_A plebeius
RS-GCF-000374585.1	d__Bacteria; p__Bacteroidota; c__Bacteroidia; o__Bacteroidales; f__Bacteroidaceae; g__Bacteroides_A; s__Bacteroides_A barnesiae
RS-GCF-002161565.1	d__Bacteria; p__Bacteroidota; c__Bacteroidia; o__Bacteroidales; f__Bacteroidaceae; g__Bacteroides_A; s__Bacteroides_A sp002161565
GB-GCA-000434735.1	d__Bacteria; p__Bacteroidota; c__Bacteroidia; o__Bacteroidales; f__Bacteroidaceae; g__Bacteroides_A; s__Bacteroides_A sp000434735
GB-GCA-000433715.1	d__Bacteria; p__Bacteroidota; c__Bacteroidia; o__Bacteroidales; f__Bacteroidaceae; g__Bacteroides_A; s__Bacteroides_A plebeius_A
RS-GCF-900128495.1	d__Bacteria; p__Bacteroidota; c__Bacteroidia; o__Bacteroidales; f__Bacteroidaceae; g__Bacteroides_A; s__Bacteroides_A ilei
RS-GCF-900128455.1	d__Bacteria; p__Bacteroidota; c__Bacteroidia; o__Bacteroidales; f__Bacteroidaceae; g__Bacteroides_A; s__Bacteroides_A mediterraneensis
RS-GCF-002161765.1	d__Bacteria; p__Bacteroidota; c__Bacteroidia; o__Bacteroidales; f__Bacteroidaceae; g__Bacteroides_A; s__Bacteroides_A sp002161765
GB-GCA-000436795.1	d__Bacteria; p__Bacteroidota; c__Bacteroidia; o__Bacteroidales; f__Bacteroidaceae; g__Bacteroides_A; s__Bacteroides_A sp000436795
GB-GCA-900066455.1	d__Bacteria; p__Bacteroidota; c__Bacteroidia; o__Bacteroidales; f__Bacteroidaceae; g__Bacteroides_A; s__Bacteroides_A sp900066455
GB-GCA-000432735.1	d__Bacteria; p__Bacteroidota; c__Bacteroidia; o__Bacteroidales; f__Bacteroidaceae; g__Bacteroides_A; s__Bacteroides_A sp000432735
GB-GCA-900066445.1	d__Bacteria; p__Bacteroidota; c__Bacteroidia; o__Bacteroidales; f__Bacteroidaceae; g__Bacteroides_A; s__Bacteroides_A sp900066445
GB-GCA-002297545.1	d__Bacteria; p__Bacteroidota; c__Bacteroidia; o__Bacteroidales; f__Bacteroidaceae; g__UBA4372; s__UBA4372 sp002297545
GB-GCA-002316015.1	d__Bacteria; p__Bacteroidota; c__Bacteroidia; o__Bacteroidales; f__Bacteroidaceae; g__UBA4372; s__UBA4372 sp002316015
GB-GCA-002394305.1	d__Bacteria; p__Bacteroidota; c__Bacteroidia; o__Bacteroidales; f__Bacteroidaceae; g__UBA4372; s__UBA4372 sp002394305
GB-GCA-900320435.1	d__Bacteria; p__Bacteroidota; c__Bacteroidia; o__Bacteroidales; f__Bacteroidaceae; g__UBA4372; s__UBA4372 sp900320435
GB-GCA-900313335.1	d__Bacteria; p__Bacteroidota; c__Bacteroidia; o__Bacteroidales; f__Bacteroidaceae; g__UBA4372; s__UBA4372 sp900313335
GB-GCA-002317475.1	d__Bacteria; p__Bacteroidota; c__Bacteroidia; o__Bacteroidales; f__Bacteroidaceae; g__UBA4372; s__UBA4372 sp002317475
GB-GCA-900313705.1	d__Bacteria; p__Bacteroidota; c__Bacteroidia; o__Bacteroidales; f__Bacteroidaceae; g__UBA4372; s__UBA4372 sp900313705
GB-GCA-900316355.1	d__Bacteria; p__Bacteroidota; c__Bacteroidia; o__Bacteroidales; f__Bacteroidaceae; g__UBA4372; s__UBA4372 sp900316355
GB-GCA-900320715.1	d__Bacteria; p__Bacteroidota; c__Bacteroidia; o__Bacteroidales; f__Bacteroidaceae; g__UBA4372; s__UBA4372 sp900320715
GB-GCA-900320565.1	d__Bacteria; p__Bacteroidota; c__Bacteroidia; o__Bacteroidales; f__Bacteroidaceae; g__UBA4372; s__UBA4372 sp900320565
GB-GCA-900318115.1	d__Bacteria; p__Bacteroidota; c__Bacteroidia; o__Bacteroidales; f__Bacteroidaceae; g__UBA4372; s__UBA4372 sp900318115
GB-GCA-002395775.1	d__Bacteria; p__Bacteroidota; c__Bacteroidia; o__Bacteroidales; f__Bacteroidaceae; g__UBA4372; s__UBA4372 sp002395775
GB-GCA-002450165.1	d__Bacteria; p__Bacteroidota; c__Bacteroidia; o__Bacteroidales; f__Bacteroidaceae; g__UBA4372; s__UBA4372 sp002450165
GB-GCA-002373535.1	d__Bacteria; p__Bacteroidota; c__Bacteroidia; o__Bacteroidales; f__Bacteroidaceae; g__UBA4372; s__UBA4372 sp002373535
GB-GCA-002391275.1	d__Bacteria; p__Bacteroidota; c__Bacteroidia; o__Bacteroidales; f__Bacteroidaceae; g__UBA4372; s__UBA4372 sp002391275
GB-GCA-002494215.1	d__Bacteria; p__Bacteroidota; c__Bacteroidia; o__Bacteroidales; f__Bacteroidaceae; g__UBA4372; s__UBA4372 sp002494215
GB-GCA-002314945.1	d__Bacteria; p__Bacteroidota; c__Bacteroidia; o__Bacteroidales; f__Bacteroidaceae; g__UBA4372; s__UBA4372 sp002314945
RS-GCF-000205165.1	d__Bacteria; p__Bacteroidota; c__Bacteroidia; o__Bacteroidales; f__Bacteroidaceae; g__Paraprevotella; s__Paraprevotella xylaniphila
RS-GCF-000233955.1	d__Bacteria; p__Bacteroidota; c__Bacteroidia; o__Bacteroidales; f__Bacteroidaceae; g__Paraprevotella; s__Paraprevotella clara
RS-GCF-000159995.1	d__Bacteria; p__Bacteroidota; c__Bacteroidia; o__Bacteroidales; f__Bacteroidaceae; g__Alloprevotella; s__Alloprevotella tannerae
GB-GCA-900317635.1	d__Bacteria; p__Bacteroidota; c__Bacteroidia; o__Bacteroidales; f__Bacteroidaceae; g__Alloprevotella; s__Alloprevotella sp900317635
GB-GCA-900321445.1	d__Bacteria; p__Bacteroidota; c__Bacteroidia; o__Bacteroidales; f__Bacteroidaceae; g__Alloprevotella; s__Alloprevotella sp900321445
RS-GCF-000234115.1	d__Bacteria; p__Bacteroidota; c__Bacteroidia; o__Bacteroidales; f__Bacteroidaceae; g__Alloprevotella; s__Alloprevotella rava
GB-GCA-002451695.1	d__Bacteria; p__Bacteroidota; c__Bacteroidia; o__Bacteroidales; f__Bacteroidaceae; g__UBA6398; s__UBA6398 sp002451695
GB-GCA-003150315.1	d__Bacteria; p__Bacteroidota; c__Bacteroidia; o__Bacteroidales; f__Bacteroidaceae; g__UBA6398; s__UBA6398 sp003150315
GB-GCA-900314335.1	d__Bacteria; p__Bacteroidota; c__Bacteroidia; o__Bacteroidales; f__Bacteroidaceae; g__UBA6398; s__UBA6398 sp900314335
GB-GCA-002437495.1	d__Bacteria; p__Bacteroidota; c__Bacteroidia; o__Bacteroidales; f__Bacteroidaceae; g__UBA6398; s__UBA6398 sp002437495
RS-GCF-900291465.1	d__Bacteria; p__Bacteroidota; c__Bacteroidia; o__Bacteroidales; f__Bacteroidaceae; g__CAG-462; s__CAG-462 sp900291465
GB-GCA-000431275.1	d__Bacteria; p__Bacteroidota; c__Bacteroidia; o__Bacteroidales; f__Bacteroidaceae; g__CAG-617; s__CAG-617 sp000431275
GB-GCA-000438115.1	d__Bacteria; p__Bacteroidota; c__Bacteroidia; o__Bacteroidales; f__Bacteroidaceae; g__CAG-617; s__CAG-617 sp000438115
GB-GCA-900314125.1	d__Bacteria; p__Bacteroidota; c__Bacteroidia; o__Bacteroidales; f__Bacteroidaceae; g__UBA3839; s__UBA3839 sp900314125
GB-GCA-900319385.1	d__Bacteria; p__Bacteroidota; c__Bacteroidia; o__Bacteroidales; f__Bacteroidaceae; g__UBA3839; s__UBA3839 sp900319385
GB-GCA-002393575.1	d__Bacteria; p__Bacteroidota; c__Bacteroidia; o__Bacteroidales; f__Bacteroidaceae; g__UBA3839; s__UBA3839 sp002393575
GB-GCA-002305265.1	d__Bacteria; p__Bacteroidota; c__Bacteroidia; o__Bacteroidales; f__Bacteroidaceae; g__UBA3839; s__UBA3839 sp002305265
GB-GCA-900313845.1	d__Bacteria; p__Bacteroidota; c__Bacteroidia; o__Bacteroidales; f__Bacteroidaceae; g__UBA3839; s__UBA3839 sp900313845
GB-GCA-002350855.1	d__Bacteria; p__Bacteroidota; c__Bacteroidia; o__Bacteroidales; f__Bacteroidaceae; g__UBA3839; s__UBA3839 sp002350855
GB-GCA-900321835.1	d__Bacteria; p__Bacteroidota; c__Bacteroidia; o__Bacteroidales; f__Bacteroidaceae; g__UBA3839; s__UBA3839 sp900321835
GB-GCA-002393555.1	d__Bacteria; p__Bacteroidota; c__Bacteroidia; o__Bacteroidales; f__Bacteroidaceae; g__UBA4334; s__UBA4334 sp002393555
GB-GCA-002363115.1	d__Bacteria; p__Bacteroidota; c__Bacteroidia; o__Bacteroidales; f__Bacteroidaceae; g__UBA4334; s__UBA4334 sp002363115
GB-GCA-900316505.1	d__Bacteria; p__Bacteroidota; c__Bacteroidia; o__Bacteroidales; f__Bacteroidaceae; g__UBA4334; s__UBA4334 sp900316505
GB-GCA-002353575.1	d__Bacteria; p__Bacteroidota; c__Bacteroidia; o__Bacteroidales; f__Bacteroidaceae; g__UBA4334; s__UBA4334 sp002353575
GB-GCA-002342585.1	d__Bacteria; p__Bacteroidota; c__Bacteroidia; o__Bacteroidales; f__Bacteroidaceae; g__UBA4334; s__UBA4334 sp002342585
GB-GCA-002353215.1	d__Bacteria; p__Bacteroidota; c__Bacteroidia; o__Bacteroidales; f__Bacteroidaceae; g__UBA4334; s__UBA4334 sp002353215
GB-GCA-900318775.1	d__Bacteria; p__Bacteroidota; c__Bacteroidia; o__Bacteroidales; f__Bacteroidaceae; g__UBA4334; s__UBA4334 sp900318775
GB-GCA-900316975.1	d__Bacteria; p__Bacteroidota; c__Bacteroidia; o__Bacteroidales; f__Bacteroidaceae; g__UBA4334; s__UBA4334 sp900316975
GB-GCA-002317225.1	d__Bacteria; p__Bacteroidota; c__Bacteroidia; o__Bacteroidales; f__Bacteroidaceae; g__UBA4334; s__UBA4334 sp002317225
GB-GCA-002309805.1	d__Bacteria; p__Bacteroidota; c__Bacteroidia; o__Bacteroidales; f__Bacteroidaceae; g__UBA1189; s__UBA1189 sp002309805
GB-GCA-900316575.1	d__Bacteria; p__Bacteroidota; c__Bacteroidia; o__Bacteroidales; f__Bacteroidaceae; g__RUG210; s__RUG210 sp900316575
GB-GCA-002439755.1	d__Bacteria; p__Bacteroidota; c__Bacteroidia; o__Bacteroidales; f__Bacteroidaceae; g__UBA6382; s__UBA6382 sp002439755
GB-GCA-900316315.1	d__Bacteria; p__Bacteroidota; c__Bacteroidia; o__Bacteroidales; f__Bacteroidaceae; g__UBA6382; s__UBA6382 sp900316315
GB-GCA-002372095.1	d__Bacteria; p__Bacteroidota; c__Bacteroidia; o__Bacteroidales; f__Bacteroidaceae; g__UBA6382; s__UBA6382 sp002372095
GB-GCA-900318305.1	d__Bacteria; p__Bacteroidota; c__Bacteroidia; o__Bacteroidales; f__Bacteroidaceae; g__UBA6382; s__UBA6382 sp900318305
GB-GCA-002315195.1	d__Bacteria; p__Bacteroidota; c__Bacteroidia; o__Bacteroidales; f__Bacteroidaceae; g__UBA6382; s__UBA6382 sp002315195
RS-GCF-000613805.1	d__Bacteria; p__Bacteroidota; c__Bacteroidia; o__Bacteroidales; f__Bacteroidaceae; g__Bacteroides_C; s__Bacteroides_C paurosaccharolyticus
GB-GCA-002310015.1	d__Bacteria; p__Bacteroidota; c__Bacteroidia; o__Bacteroidales; f__Bacteroidaceae; g__UBA1179; s__UBA1179 sp002310015
GB-GCA-002340405.1	d__Bacteria; p__Bacteroidota; c__Bacteroidia; o__Bacteroidales; f__Bacteroidaceae; g__UBA1179; s__UBA1179 sp002340405
GB-GCA-002309915.1	d__Bacteria; p__Bacteroidota; c__Bacteroidia; o__Bacteroidales; f__Bacteroidaceae; g__UBA1179; s__UBA1179 sp002309915
GB-GCA-002310175.1	d__Bacteria; p__Bacteroidota; c__Bacteroidia; o__Bacteroidales; f__Bacteroidaceae; g__UBA1179; s__UBA1179 sp002310175
GB-GCA-900318995.1	d__Bacteria; p__Bacteroidota; c__Bacteroidia; o__Bacteroidales; f__Bacteroidaceae; g__UBA1179; s__UBA1179 sp900318995
GB-GCA-900319225.1	d__Bacteria; p__Bacteroidota; c__Bacteroidia; o__Bacteroidales; f__Bacteroidaceae; g__UBA1179; s__UBA1179 sp900319225
RS-GCF-000212915.1	d__Bacteria; p__Bacteroidota; c__Bacteroidia; o__Bacteroidales; f__Bacteroidaceae; g__Bacteroides_E; s__Bacteroides_E coprosuis
RS-GCF-000375405.1	d__Bacteria; p__Bacteroidota; c__Bacteroidia; o__Bacteroidales; f__Bacteroidaceae; g__Bacteroides_E; s__Bacteroides_E propionicifaciens
GB-GCA-002314525.1	d__Bacteria; p__Bacteroidota; c__Bacteroidia; o__Bacteroidales; f__Bacteroidaceae; g__UBA1786; s__UBA1786 sp002314525
GB-GCA-002315285.1	d__Bacteria; p__Bacteroidota; c__Bacteroidia; o__Bacteroidales; f__Bacteroidaceae; g__UBA1773; s__UBA1773 sp002315285
RS-GCF-000312445.1	d__Bacteria; p__Bacteroidota; c__Bacteroidia; o__Bacteroidales; f__Bacteroidaceae; g__Phocaeicola; s__Phocaeicola abscessus
GB-GCA-002349865.1	d__Bacteria; p__Bacteroidota; c__Bacteroidia; o__Bacteroidales; f__Bacteroidaceae; g__UBA2918; s__UBA2918 sp002349865
GB-GCA-900313715.1	d__Bacteria; p__Bacteroidota; c__Bacteroidia; o__Bacteroidales; f__Bacteroidaceae; g__UBA2918; s__UBA2918 sp900313715
GB-GCA-002314875.1	d__Bacteria; p__Bacteroidota; c__Bacteroidia; o__Bacteroidales; f__Bacteroidaceae; g__F0040; s__F0040 sp002314875
RS-GCF-000318095.2	d__Bacteria; p__Bacteroidota; c__Bacteroidia; o__Bacteroidales; f__Bacteroidaceae; g__F0040; s__F0040 sp000318095
RS-GCF-900095835.1	d__Bacteria; p__Bacteroidota; c__Bacteroidia; o__Bacteroidales; f__Bacteroidaceae; g__F0040; s__F0040 sp900095835
GB-GCA-900316585.1	d__Bacteria; p__Bacteroidota; c__Bacteroidia; o__Bacteroidales; f__Bacteroidaceae; g__UBA4293; s__UBA4293 sp900316585
GB-GCA-002395835.1	d__Bacteria; p__Bacteroidota; c__Bacteroidia; o__Bacteroidales; f__Bacteroidaceae; g__UBA4293; s__UBA4293 sp002395835
RS-GCF-900102385.1	d__Bacteria; p__Bacteroidota; c__Bacteroidia; o__Bacteroidales; f__Bacteroidaceae; g__Ga6A1; s__Ga6A1 sp900102385
GB-GCA-002298075.1	d__Bacteria; p__Bacteroidota; c__Bacteroidia; o__Bacteroidales; f__UBA932; g__RC9; s__RC9 sp002298075
GB-GCA-002472565.1	d__Bacteria; p__Bacteroidota; c__Bacteroidia; o__Bacteroidales; f__UBA932; g__RC9; s__RC9 sp002472565
GB-GCA-000432655.1	d__Bacteria; p__Bacteroidota; c__Bacteroidia; o__Bacteroidales; f__UBA932; g__RC9; s__RC9 sp000432655
GB-GCA-900317925.1	d__Bacteria; p__Bacteroidota; c__Bacteroidia; o__Bacteroidales; f__UBA932; g__RC9; s__RC9 sp900317925
GB-GCA-000432515.1	d__Bacteria; p__Bacteroidota; c__Bacteroidia; o__Bacteroidales; f__UBA932; g__RC9; s__RC9 sp000432515
GB-GCA-000434935.1	d__Bacteria; p__Bacteroidota; c__Bacteroidia; o__Bacteroidales; f__UBA932; g__RC9; s__RC9 sp000434935
GB-GCA-000435075.1	d__Bacteria; p__Bacteroidota; c__Bacteroidia; o__Bacteroidales; f__UBA932; g__RC9; s__RC9 sp000435075
GB-GCA-002320605.1	d__Bacteria; p__Bacteroidota; c__Bacteroidia; o__Bacteroidales; f__UBA932; g__RC9; s__RC9 sp002320605
GB-GCA-002314885.1	d__Bacteria; p__Bacteroidota; c__Bacteroidia; o__Bacteroidales; f__UBA932; g__RC9; s__RC9 sp002314885
GB-GCA-002440085.1	d__Bacteria; p__Bacteroidota; c__Bacteroidia; o__Bacteroidales; f__UBA932; g__RC9; s__RC9 sp002440085
GB-GCA-002439805.1	d__Bacteria; p__Bacteroidota; c__Bacteroidia; o__Bacteroidales; f__UBA932; g__RC9; s__RC9 sp002439805
GB-GCA-900319405.1	d__Bacteria; p__Bacteroidota; c__Bacteroidia; o__Bacteroidales; f__UBA932; g__RC9; s__RC9 sp900319405
GB-GCA-900318565.1	d__Bacteria; p__Bacteroidota; c__Bacteroidia; o__Bacteroidales; f__UBA932; g__RC9; s__RC9 sp900318565
RS-GCF-900167925.1	d__Bacteria; p__Bacteroidota; c__Bacteroidia; o__Bacteroidales; f__UBA932; g__RC9; s__RC9 sp900167925
GB-GCA-001915575.1	d__Bacteria; p__Bacteroidota; c__Bacteroidia; o__Bacteroidales; f__UBA932; g__RC9; s__RC9 sp001915575
GB-GCA-002437305.1	d__Bacteria; p__Bacteroidota; c__Bacteroidia; o__Bacteroidales; f__UBA932; g__RC9; s__RC9 sp002437305
GB-GCA-900319685.1	d__Bacteria; p__Bacteroidota; c__Bacteroidia; o__Bacteroidales; f__UBA932; g__RC9; s__RC9 sp900319685
GB-GCA-900320545.1	d__Bacteria; p__Bacteroidota; c__Bacteroidia; o__Bacteroidales; f__UBA932; g__RC9; s__RC9 sp900320545
GB-GCA-900319855.1	d__Bacteria; p__Bacteroidota; c__Bacteroidia; o__Bacteroidales; f__UBA932; g__RC9; s__RC9 sp900319855
GB-GCA-000433355.1	d__Bacteria; p__Bacteroidota; c__Bacteroidia; o__Bacteroidales; f__UBA932; g__RC9; s__RC9 sp000433355
GB-GCA-001602865.1	d__Bacteria; p__Bacteroidota; c__Bacteroidia; o__Bacteroidales; f__UBA932; g__RC9; s__RC9 sp001602865
GB-GCA-002396335.1	d__Bacteria; p__Bacteroidota; c__Bacteroidia; o__Bacteroidales; f__UBA932; g__RC9; s__RC9 sp002396335
GB-GCA-900316525.1	d__Bacteria; p__Bacteroidota; c__Bacteroidia; o__Bacteroidales; f__UBA932; g__RC9; s__RC9 sp900316525
GB-GCA-002438805.1	d__Bacteria; p__Bacteroidota; c__Bacteroidia; o__Bacteroidales; f__UBA932; g__RC9; s__RC9 sp002438805
GB-GCA-900320795.1	d__Bacteria; p__Bacteroidota; c__Bacteroidia; o__Bacteroidales; f__UBA932; g__RC9; s__RC9 sp900320795
GB-GCA-900317845.1	d__Bacteria; p__Bacteroidota; c__Bacteroidia; o__Bacteroidales; f__UBA932; g__RC9; s__RC9 sp900317845
GB-GCA-002438905.1	d__Bacteria; p__Bacteroidota; c__Bacteroidia; o__Bacteroidales; f__UBA932; g__RC9; s__RC9 sp002438905
GB-GCA-002350615.1	d__Bacteria; p__Bacteroidota; c__Bacteroidia; o__Bacteroidales; f__UBA932; g__RC9; s__RC9 sp002350615
GB-GCA-900319975.1	d__Bacteria; p__Bacteroidota; c__Bacteroidia; o__Bacteroidales; f__UBA932; g__RC9; s__RC9 sp900319975
GB-GCA-900318015.1	d__Bacteria; p__Bacteroidota; c__Bacteroidia; o__Bacteroidales; f__UBA932; g__RC9; s__RC9 sp900318015
GB-GCA-900319375.1	d__Bacteria; p__Bacteroidota; c__Bacteroidia; o__Bacteroidales; f__UBA932; g__RC9; s__RC9 sp900319375
GB-GCA-900318355.1	d__Bacteria; p__Bacteroidota; c__Bacteroidia; o__Bacteroidales; f__UBA932; g__RC9; s__RC9 sp900318355
GB-GCA-900320385.1	d__Bacteria; p__Bacteroidota; c__Bacteroidia; o__Bacteroidales; f__UBA932; g__RC9; s__RC9 sp900320385
GB-GCA-900313275.1	d__Bacteria; p__Bacteroidota; c__Bacteroidia; o__Bacteroidales; f__UBA932; g__RC9; s__RC9 sp900313275
GB-GCA-900321655.1	d__Bacteria; p__Bacteroidota; c__Bacteroidia; o__Bacteroidales; f__UBA932; g__RC9; s__RC9 sp900321655
GB-GCA-900320965.1	d__Bacteria; p__Bacteroidota; c__Bacteroidia; o__Bacteroidales; f__UBA932; g__RC9; s__RC9 sp900320965
GB-GCA-002308935.1	d__Bacteria; p__Bacteroidota; c__Bacteroidia; o__Bacteroidales; f__UBA932; g__RC9; s__RC9 sp002308935
GB-GCA-002392525.1	d__Bacteria; p__Bacteroidota; c__Bacteroidia; o__Bacteroidales; f__UBA932; g__RC9; s__RC9 sp002392525
GB-GCA-900321245.1	d__Bacteria; p__Bacteroidota; c__Bacteroidia; o__Bacteroidales; f__UBA932; g__RC9; s__RC9 sp900321245
GB-GCA-900316245.1	d__Bacteria; p__Bacteroidota; c__Bacteroidia; o__Bacteroidales; f__UBA932; g__RC9; s__RC9 sp900316245
GB-GCA-002439585.1	d__Bacteria; p__Bacteroidota; c__Bacteroidia; o__Bacteroidales; f__UBA932; g__RC9; s__RC9 sp002439585
GB-GCA-900318955.1	d__Bacteria; p__Bacteroidota; c__Bacteroidia; o__Bacteroidales; f__UBA932; g__RC9; s__RC9 sp900318955
GB-GCA-900313205.1	d__Bacteria; p__Bacteroidota; c__Bacteroidia; o__Bacteroidales; f__UBA932; g__RC9; s__RC9 sp900313205
GB-GCA-002297815.1	d__Bacteria; p__Bacteroidota; c__Bacteroidia; o__Bacteroidales; f__UBA932; g__RC9; s__RC9 sp002297815
GB-GCA-002315825.1	d__Bacteria; p__Bacteroidota; c__Bacteroidia; o__Bacteroidales; f__UBA932; g__RC9; s__RC9 sp002315825
RS-GCF-900167895.1	d__Bacteria; p__Bacteroidota; c__Bacteroidia; o__Bacteroidales; f__UBA932; g__RC9; s__RC9 sp900167895
GB-GCA-900316675.1	d__Bacteria; p__Bacteroidota; c__Bacteroidia; o__Bacteroidales; f__UBA932; g__RC9; s__RC9 sp900316675
GB-GCA-002321335.1	d__Bacteria; p__Bacteroidota; c__Bacteroidia; o__Bacteroidales; f__UBA932; g__RC9; s__RC9 sp002321335
GB-GCA-002393895.1	d__Bacteria; p__Bacteroidota; c__Bacteroidia; o__Bacteroidales; f__UBA932; g__RC9; s__RC9 sp002393895
GB-GCA-002371115.1	d__Bacteria; p__Bacteroidota; c__Bacteroidia; o__Bacteroidales; f__UBA932; g__RC9; s__RC9 sp002371115
GB-GCA-900317065.1	d__Bacteria; p__Bacteroidota; c__Bacteroidia; o__Bacteroidales; f__UBA932; g__RC9; s__RC9 sp900317065
GB-GCA-002314195.1	d__Bacteria; p__Bacteroidota; c__Bacteroidia; o__Bacteroidales; f__UBA932; g__RC9; s__RC9 sp002314195
GB-GCA-002439095.1	d__Bacteria; p__Bacteroidota; c__Bacteroidia; o__Bacteroidales; f__UBA932; g__RC9; s__RC9 sp002439095
GB-GCA-002395605.1	d__Bacteria; p__Bacteroidota; c__Bacteroidia; o__Bacteroidales; f__UBA932; g__RC9; s__RC9 sp002395605
GB-GCA-000431015.1	d__Bacteria; p__Bacteroidota; c__Bacteroidia; o__Bacteroidales; f__UBA932; g__RC9; s__RC9 sp000431015
GB-GCA-900320185.1	d__Bacteria; p__Bacteroidota; c__Bacteroidia; o__Bacteroidales; f__UBA932; g__RC9; s__RC9 sp900320185
GB-GCA-900319485.1	d__Bacteria; p__Bacteroidota; c__Bacteroidia; o__Bacteroidales; f__UBA932; g__RC9; s__RC9 sp900319485
GB-GCA-001602885.1	d__Bacteria; p__Bacteroidota; c__Bacteroidia; o__Bacteroidales; f__UBA932; g__RC9; s__RC9 sp001602885
GB-GCA-900316045.1	d__Bacteria; p__Bacteroidota; c__Bacteroidia; o__Bacteroidales; f__UBA932; g__RC9; s__RC9 sp900316045
GB-GCA-002451795.1	d__Bacteria; p__Bacteroidota; c__Bacteroidia; o__Bacteroidales; f__UBA932; g__RC9; s__RC9 sp002451795
GB-GCA-002361625.1	d__Bacteria; p__Bacteroidota; c__Bacteroidia; o__Bacteroidales; f__UBA932; g__RC9; s__RC9 sp002361625
GB-GCA-002393945.1	d__Bacteria; p__Bacteroidota; c__Bacteroidia; o__Bacteroidales; f__UBA932; g__RC9; s__RC9 sp002393945
GB-GCA-900320365.1	d__Bacteria; p__Bacteroidota; c__Bacteroidia; o__Bacteroidales; f__UBA932; g__RC9; s__RC9 sp900320365
GB-GCA-900321715.1	d__Bacteria; p__Bacteroidota; c__Bacteroidia; o__Bacteroidales; f__UBA932; g__RC9; s__RC9 sp900321715
GB-GCA-900318445.1	d__Bacteria; p__Bacteroidota; c__Bacteroidia; o__Bacteroidales; f__UBA932; g__RC9; s__RC9 sp900318445
GB-GCA-002309995.1	d__Bacteria; p__Bacteroidota; c__Bacteroidia; o__Bacteroidales; f__UBA932; g__RC9; s__RC9 sp002309995
GB-GCA-002439875.1	d__Bacteria; p__Bacteroidota; c__Bacteroidia; o__Bacteroidales; f__UBA932; g__RC9; s__RC9 sp002439875
GB-GCA-900316955.1	d__Bacteria; p__Bacteroidota; c__Bacteroidia; o__Bacteroidales; f__UBA932; g__RC9; s__RC9 sp900316955
GB-GCA-002438635.1	d__Bacteria; p__Bacteroidota; c__Bacteroidia; o__Bacteroidales; f__UBA932; g__RC9; s__RC9 sp002438635
GB-GCA-002354005.1	d__Bacteria; p__Bacteroidota; c__Bacteroidia; o__Bacteroidales; f__UBA932; g__RC9; s__RC9 sp002354005
GB-GCA-002438845.1	d__Bacteria; p__Bacteroidota; c__Bacteroidia; o__Bacteroidales; f__UBA932; g__RC9; s__RC9 sp002438845
GB-GCA-002315815.1	d__Bacteria; p__Bacteroidota; c__Bacteroidia; o__Bacteroidales; f__UBA932; g__RC9; s__RC9 sp002315815
RS-GCF-000473305.1	d__Bacteria; p__Bacteroidota; c__Bacteroidia; o__Bacteroidales; f__UBA932; g__Bact-08; s__Bact-08 sp000473305
GB-GCA-002842465.1	d__Bacteria; p__Bacteroidota; c__Bacteroidia; o__Bacteroidales; f__UBA932; g__Bact-08; s__Bact-08 sp002842465
GB-GCA-001897515.1	d__Bacteria; p__Bacteroidota; c__Bacteroidia; o__Bacteroidales; f__UBA932; g__Bact-08; s__Bact-08 sp001897515
GB-GCA-002842655.1	d__Bacteria; p__Bacteroidota; c__Bacteroidia; o__Bacteroidales; f__UBA932; g__Bact-08; s__Bact-08 sp002842655
GB-GCA-002842515.1	d__Bacteria; p__Bacteroidota; c__Bacteroidia; o__Bacteroidales; f__UBA932; g__Bact-08; s__Bact-08 sp002842515
GB-GCA-002428635.1	d__Bacteria; p__Bacteroidota; c__Bacteroidia; o__Bacteroidales; f__UBA932; g__Bact-08; s__Bact-08 sp002428635
GB-GCA-002425935.1	d__Bacteria; p__Bacteroidota; c__Bacteroidia; o__Bacteroidales; f__UBA932; g__Bact-08; s__Bact-08 sp002425935
GB-GCA-002842695.1	d__Bacteria; p__Bacteroidota; c__Bacteroidia; o__Bacteroidales; f__UBA932; g__Bact-08; s__Bact-08 sp002842695
GB-GCA-001769195.1	d__Bacteria; p__Bacteroidota; c__Bacteroidia; o__Bacteroidales; f__UBA932; g__Bact-08; s__Bact-08 sp001769195
GB-GCA-001603425.1	d__Bacteria; p__Bacteroidota; c__Bacteroidia; o__Bacteroidales; f__UBA932; g__Bact-08; s__Bact-08 sp001603425
RS-GCF-002159555.1	d__Bacteria; p__Bacteroidota; c__Bacteroidia; o__Bacteroidales; f__UBA932; g__UBA3382; s__UBA3382 sp002159555
GB-GCA-002358965.1	d__Bacteria; p__Bacteroidota; c__Bacteroidia; o__Bacteroidales; f__UBA932; g__UBA3382; s__UBA3382 sp002358965
GB-GCA-001602845.1	d__Bacteria; p__Bacteroidota; c__Bacteroidia; o__Bacteroidales; f__UBA932; g__Bact-11; s__Bact-11 sp001602845
GB-GCA-002361615.1	d__Bacteria; p__Bacteroidota; c__Bacteroidia; o__Bacteroidales; f__UBA932; g__Bact-11; s__Bact-11 sp002361615
GB-GCA-001603505.1	d__Bacteria; p__Bacteroidota; c__Bacteroidia; o__Bacteroidales; f__UBA932; g__Bact-11; s__Bact-11 sp001603505
GB-GCA-002376715.1	d__Bacteria; p__Bacteroidota; c__Bacteroidia; o__Bacteroidales; f__UBA932; g__Bact-11; s__Bact-11 sp002376715
GB-GCA-002309795.1	d__Bacteria; p__Bacteroidota; c__Bacteroidia; o__Bacteroidales; f__UBA932; g__Bact-11; s__Bact-11 sp002309795
GB-GCA-002305275.1	d__Bacteria; p__Bacteroidota; c__Bacteroidia; o__Bacteroidales; f__UBA932; g__Bact-11; s__Bact-11 sp002305275
GB-GCA-002314725.1	d__Bacteria; p__Bacteroidota; c__Bacteroidia; o__Bacteroidales; f__UBA932; g__Bact-11; s__Bact-11 sp002314725
GB-GCA-000432775.1	d__Bacteria; p__Bacteroidota; c__Bacteroidia; o__Bacteroidales; f__UBA932; g__CAG-831; s__CAG-831 sp000432775
GB-GCA-002317435.1	d__Bacteria; p__Bacteroidota; c__Bacteroidia; o__Bacteroidales; f__UBA932; g__CAG-831; s__CAG-831 sp002317435
GB-GCA-002309115.1	d__Bacteria; p__Bacteroidota; c__Bacteroidia; o__Bacteroidales; f__UBA932; g__UBA1232; s__UBA1232 sp002309115
GB-GCA-900316795.1	d__Bacteria; p__Bacteroidota; c__Bacteroidia; o__Bacteroidales; f__UBA932; g__UBA1232; s__UBA1232 sp900316795
GB-GCA-002315995.1	d__Bacteria; p__Bacteroidota; c__Bacteroidia; o__Bacteroidales; f__UBA932; g__UBA1232; s__UBA1232 sp002315995
GB-GCA-002372015.1	d__Bacteria; p__Bacteroidota; c__Bacteroidia; o__Bacteroidales; f__UBA932; g__UBA1232; s__UBA1232 sp002372015
GB-GCA-900322025.1	d__Bacteria; p__Bacteroidota; c__Bacteroidia; o__Bacteroidales; f__UBA932; g__UBA1232; s__UBA1232 sp900322025
GB-GCA-001512865.1	d__Bacteria; p__Bacteroidota; c__Bacteroidia; o__Bacteroidales; f__UBA932; g__DMER64; s__DMER64 sp001512865
GB-GCA-002427525.1	d__Bacteria; p__Bacteroidota; c__Bacteroidia; o__Bacteroidales; f__UBA932; g__DMER64; s__DMER64 sp002427525
GB-GCA-002408205.1	d__Bacteria; p__Bacteroidota; c__Bacteroidia; o__Bacteroidales; f__UBA932; g__DMER64; s__DMER64 sp002408205
GB-GCA-002409325.1	d__Bacteria; p__Bacteroidota; c__Bacteroidia; o__Bacteroidales; f__UBA932; g__DMER64; s__DMER64 sp002409325
GB-GCA-002293585.1	d__Bacteria; p__Bacteroidota; c__Bacteroidia; o__Bacteroidales; f__UBA932; g__UBA932; s__UBA932 sp002293585
RS-GCF-000969835.1	d__Bacteria; p__Bacteroidota; c__Bacteroidia; o__Bacteroidales; f__Tannerellaceae; g__Parabacteroides; s__Parabacteroides goldsteinii
RS-GCF-900108035.1	d__Bacteria; p__Bacteroidota; c__Bacteroidia; o__Bacteroidales; f__Tannerellaceae; g__Parabacteroides; s__Parabacteroides chinchillae
RS-GCF-000969825.1	d__Bacteria; p__Bacteroidota; c__Bacteroidia; o__Bacteroidales; f__Tannerellaceae; g__Parabacteroides; s__Parabacteroides gordonii
RS-GCF-000012845.1	d__Bacteria; p__Bacteroidota; c__Bacteroidia; o__Bacteroidales; f__Tannerellaceae; g__Parabacteroides; s__Parabacteroides distasonis
RS-GCF-000154105.1	d__Bacteria; p__Bacteroidota; c__Bacteroidia; o__Bacteroidales; f__Tannerellaceae; g__Parabacteroides; s__Parabacteroides merdae
RS-GCF-000156495.1	d__Bacteria; p__Bacteroidota; c__Bacteroidia; o__Bacteroidales; f__Tannerellaceae; g__Parabacteroides; s__Parabacteroides johnsonii
RS-GCF-900186615.1	d__Bacteria; p__Bacteroidota; c__Bacteroidia; o__Bacteroidales; f__Tannerellaceae; g__Parabacteroides; s__Parabacteroides bouchesdurhonensis
RS-GCF-900128505.1	d__Bacteria; p__Bacteroidota; c__Bacteroidia; o__Bacteroidales; f__Tannerellaceae; g__Parabacteroides; s__Parabacteroides timonensis
RS-GCF-900155425.1	d__Bacteria; p__Bacteroidota; c__Bacteroidia; o__Bacteroidales; f__Tannerellaceae; g__Parabacteroides; s__Parabacteroides sp900155425
RS-GCF-002159645.1	d__Bacteria; p__Bacteroidota; c__Bacteroidia; o__Bacteroidales; f__Tannerellaceae; g__Parabacteroides; s__Parabacteroides sp002159645
GB-GCA-000436495.1	d__Bacteria; p__Bacteroidota; c__Bacteroidia; o__Bacteroidales; f__Tannerellaceae; g__Parabacteroides; s__Parabacteroides sp000436495
RS-GCF-900292045.1	d__Bacteria; p__Bacteroidota; c__Bacteroidia; o__Bacteroidales; f__Tannerellaceae; g__OLMS01; s__OLMS01 sp900292045
RS-GCF-001006485.1	d__Bacteria; p__Bacteroidota; c__Bacteroidia; o__Bacteroidales; f__Tannerellaceae; g__Tannerella; s__Tannerella forsythia
GB-GCA-002890585.1	d__Bacteria; p__Bacteroidota; c__Bacteroidia; o__Bacteroidales; f__Tannerellaceae; g__Tannerella; s__Tannerella sp002890585
RS-GCF-003033925.1	d__Bacteria; p__Bacteroidota; c__Bacteroidia; o__Bacteroidales; f__Tannerellaceae; g__Tannerella; s__Tannerella sp003033925
RS-GCF-900168155.1	d__Bacteria; p__Bacteroidota; c__Bacteroidia; o__Bacteroidales; f__Tannerellaceae; g__Parabacteroides_A; s__Parabacteroides_A chartae
RS-GCF-900162725.1	d__Bacteria; p__Bacteroidota; c__Bacteroidia; o__Bacteroidales; f__Tannerellaceae; g__Marseille-P3160; s__Marseille-P3160 sp900162725
RS-GCF-001657575.1	d__Bacteria; p__Bacteroidota; c__Bacteroidia; o__Bacteroidales; f__Tannerellaceae; g__Barb7; s__Barb7 sp001657575
GB-GCA-002381645.1	d__Bacteria; p__Bacteroidota; c__Bacteroidia; o__Bacteroidales; f__Tannerellaceae; g__UBA4116; s__UBA4116 sp002381645
RS-GCF-900178525.1	d__Bacteria; p__Bacteroidota; c__Bacteroidia; o__Bacteroidales; f__Tannerellaceae; g__Massilibacteroides; s__Massilibacteroides vaginae
RS-GCF-000519105.1	d__Bacteria; p__Bacteroidota; c__Bacteroidia; o__Bacteroidales; f__Marinifilaceae; g__Butyricimonas; s__Butyricimonas virosa
RS-GCF-900184685.1	d__Bacteria; p__Bacteroidota; c__Bacteroidia; o__Bacteroidales; f__Marinifilaceae; g__Butyricimonas; s__Butyricimonas sp900184685
RS-GCF-000379665.1	d__Bacteria; p__Bacteroidota; c__Bacteroidia; o__Bacteroidales; f__Marinifilaceae; g__Butyricimonas; s__Butyricimonas synergistica
RS-GCF-900258545.1	d__Bacteria; p__Bacteroidota; c__Bacteroidia; o__Bacteroidales; f__Marinifilaceae; g__Butyricimonas; s__Butyricimonas sp900258545
RS-GCF-002161485.1	d__Bacteria; p__Bacteroidota; c__Bacteroidia; o__Bacteroidales; f__Marinifilaceae; g__Butyricimonas; s__Butyricimonas sp002161485
GB-GCA-001915615.1	d__Bacteria; p__Bacteroidota; c__Bacteroidia; o__Bacteroidales; f__Marinifilaceae; g__Butyricimonas; s__Butyricimonas synergistica_A
RS-GCF-000243215.1	d__Bacteria; p__Bacteroidota; c__Bacteroidia; o__Bacteroidales; f__Marinifilaceae; g__Odoribacter; s__Odoribacter laneus
RS-GCF-000190535.1	d__Bacteria; p__Bacteroidota; c__Bacteroidia; o__Bacteroidales; f__Marinifilaceae; g__Odoribacter; s__Odoribacter splanchnicus
RS-GCF-900091655.1	d__Bacteria; p__Bacteroidota; c__Bacteroidia; o__Bacteroidales; f__Marinifilaceae; g__Odoribacter; s__Odoribacter massiliensis
GB-GCA-002293375.1	d__Bacteria; p__Bacteroidota; c__Bacteroidia; o__Bacteroidales; f__Marinifilaceae; g__Odoribacter; s__Odoribacter sp002293375
RS-GCF-001487125.1	d__Bacteria; p__Bacteroidota; c__Bacteroidia; o__Bacteroidales; f__Marinifilaceae; g__Gabonibacter; s__Gabonibacter massiliensis
RS-GCF-003202155.1	d__Bacteria; p__Bacteroidota; c__Bacteroidia; o__Bacteroidales; f__Marinifilaceae; g__Marinifilum; s__Marinifilum sp003202155
RS-GCF-001310955.1	d__Bacteria; p__Bacteroidota; c__Bacteroidia; o__Bacteroidales; f__Marinifilaceae; g__Marinifilum; s__Marinifilum fragile
RS-GCF-002843315.1	d__Bacteria; p__Bacteroidota; c__Bacteroidia; o__Bacteroidales; f__Marinifilaceae; g__Labilibaculum; s__Labilibaculum filiforme
RS-GCF-002843385.1	d__Bacteria; p__Bacteroidota; c__Bacteroidia; o__Bacteroidales; f__Marinifilaceae; g__Labilibaculum; s__Labilibaculum manganireducens
RS-GCF-000512915.1	d__Bacteria; p__Bacteroidota; c__Bacteroidia; o__Bacteroidales; f__Barnesiellaceae; g__Barnesiella; s__Barnesiella viscericola
RS-GCF-002159975.1	d__Bacteria; p__Bacteroidota; c__Bacteroidia; o__Bacteroidales; f__Barnesiellaceae; g__Barnesiella; s__Barnesiella sp002159975
GB-GCA-003150885.1	d__Bacteria; p__Bacteroidota; c__Bacteroidia; o__Bacteroidales; f__Barnesiellaceae; g__Barnesiella; s__Barnesiella sp003150885
RS-GCF-000296465.1	d__Bacteria; p__Bacteroidota; c__Bacteroidia; o__Bacteroidales; f__Barnesiellaceae; g__Barnesiella; s__Barnesiella intestinihominis
RS-GCF-002161555.1	d__Bacteria; p__Bacteroidota; c__Bacteroidia; o__Bacteroidales; f__Barnesiellaceae; g__Barnesiella; s__Barnesiella sp002161555
GB-GCA-002633275.1	d__Bacteria; p__Bacteroidota; c__Bacteroidia; o__Bacteroidales; f__P3; g__Phil12; s__Phil12 sp002633275
GB-GCA-900315335.1	d__Bacteria; p__Bacteroidota; c__Bacteroidia; o__Bacteroidales; f__P3; g__Phil12; s__Phil12 sp900315335
GB-GCA-900314725.1	d__Bacteria; p__Bacteroidota; c__Bacteroidia; o__Bacteroidales; f__P3; g__Phil12; s__Phil12 sp900314725
GB-GCA-900319595.1	d__Bacteria; p__Bacteroidota; c__Bacteroidia; o__Bacteroidales; f__P3; g__Phil12; s__Phil12 sp900319595
GB-GCA-900318175.1	d__Bacteria; p__Bacteroidota; c__Bacteroidia; o__Bacteroidales; f__P3; g__UBA1711; s__UBA1711 sp900318175
GB-GCA-002354035.1	d__Bacteria; p__Bacteroidota; c__Bacteroidia; o__Bacteroidales; f__P3; g__UBA1711; s__UBA1711 sp002354035
GB-GCA-002372855.1	d__Bacteria; p__Bacteroidota; c__Bacteroidia; o__Bacteroidales; f__P3; g__UBA1711; s__UBA1711 sp002372855
GB-GCA-900318665.1	d__Bacteria; p__Bacteroidota; c__Bacteroidia; o__Bacteroidales; f__P3; g__UBA1711; s__UBA1711 sp900318665
GB-GCA-002317325.1	d__Bacteria; p__Bacteroidota; c__Bacteroidia; o__Bacteroidales; f__P3; g__UBA1711; s__UBA1711 sp002317325
GB-GCA-002368955.1	d__Bacteria; p__Bacteroidota; c__Bacteroidia; o__Bacteroidales; f__P3; g__UBA1711; s__UBA1711 sp002368955
GB-GCA-900315935.1	d__Bacteria; p__Bacteroidota; c__Bacteroidia; o__Bacteroidales; f__P3; g__UBA1711; s__UBA1711 sp900315935
GB-GCA-900321975.1	d__Bacteria; p__Bacteroidota; c__Bacteroidia; o__Bacteroidales; f__P3; g__UBA1711; s__UBA1711 sp900321975
GB-GCA-002394185.1	d__Bacteria; p__Bacteroidota; c__Bacteroidia; o__Bacteroidales; f__P3; g__UBA1711; s__UBA1711 sp002394185
GB-GCA-002349055.1	d__Bacteria; p__Bacteroidota; c__Bacteroidia; o__Bacteroidales; f__P3; g__UBA1711; s__UBA1711 sp002349055
GB-GCA-900314925.1	d__Bacteria; p__Bacteroidota; c__Bacteroidia; o__Bacteroidales; f__P3; g__UBA1711; s__UBA1711 sp900314925
GB-GCA-900317125.1	d__Bacteria; p__Bacteroidota; c__Bacteroidia; o__Bacteroidales; f__P3; g__UBA1711; s__UBA1711 sp900317125
GB-GCA-900316235.1	d__Bacteria; p__Bacteroidota; c__Bacteroidia; o__Bacteroidales; f__P3; g__UBA1711; s__UBA1711 sp900316235
GB-GCA-002373995.1	d__Bacteria; p__Bacteroidota; c__Bacteroidia; o__Bacteroidales; f__P3; g__UBA1711; s__UBA1711 sp002373995
GB-GCA-002392965.1	d__Bacteria; p__Bacteroidota; c__Bacteroidia; o__Bacteroidales; f__P3; g__UBA1711; s__UBA1711 sp002392965
GB-GCA-900316055.1	d__Bacteria; p__Bacteroidota; c__Bacteroidia; o__Bacteroidales; f__P3; g__UBA1711; s__UBA1711 sp900316055
GB-GCA-900318835.1	d__Bacteria; p__Bacteroidota; c__Bacteroidia; o__Bacteroidales; f__P3; g__UBA1711; s__UBA1711 sp900318835
GB-GCA-900317955.1	d__Bacteria; p__Bacteroidota; c__Bacteroidia; o__Bacteroidales; f__P3; g__UBA1711; s__UBA1711 sp900317955
GB-GCA-900319865.1	d__Bacteria; p__Bacteroidota; c__Bacteroidia; o__Bacteroidales; f__P3; g__UBA1711; s__UBA1711 sp900319865
GB-GCA-900317285.1	d__Bacteria; p__Bacteroidota; c__Bacteroidia; o__Bacteroidales; f__P3; g__UBA1711; s__UBA1711 sp900317285
GB-GCA-900316515.1	d__Bacteria; p__Bacteroidota; c__Bacteroidia; o__Bacteroidales; f__P3; g__UBA1711; s__UBA1711 sp900316515
GB-GCA-900318275.1	d__Bacteria; p__Bacteroidota; c__Bacteroidia; o__Bacteroidales; f__P3; g__UBA1711; s__UBA1711 sp900318275
GB-GCA-002309955.1	d__Bacteria; p__Bacteroidota; c__Bacteroidia; o__Bacteroidales; f__P3; g__UBA1711; s__UBA1711 sp002309955
GB-GCA-900316965.1	d__Bacteria; p__Bacteroidota; c__Bacteroidia; o__Bacteroidales; f__P3; g__UBA1217; s__UBA1217 sp900316965
GB-GCA-002309335.1	d__Bacteria; p__Bacteroidota; c__Bacteroidia; o__Bacteroidales; f__P3; g__UBA1217; s__UBA1217 sp002309335
GB-GCA-002309155.1	d__Bacteria; p__Bacteroidota; c__Bacteroidia; o__Bacteroidales; f__P3; g__UBA1217; s__UBA1217 sp002309155
GB-GCA-002371315.1	d__Bacteria; p__Bacteroidota; c__Bacteroidia; o__Bacteroidales; f__P3; g__UBA1217; s__UBA1217 sp002371315
GB-GCA-002309295.1	d__Bacteria; p__Bacteroidota; c__Bacteroidia; o__Bacteroidales; f__P3; g__UBA1219; s__UBA1219 sp002309295
GB-GCA-002399565.1	d__Bacteria; p__Bacteroidota; c__Bacteroidia; o__Bacteroidales; f__P3; g__UBA10566; s__UBA10566 sp002399565
GB-GCA-002407855.1	d__Bacteria; p__Bacteroidota; c__Bacteroidia; o__Bacteroidales; f__P3; g__UBA10566; s__UBA10566 sp002407855
GB-GCA-002423895.1	d__Bacteria; p__Bacteroidota; c__Bacteroidia; o__Bacteroidales; f__P3; g__UBA10566; s__UBA10566 sp002423895
GB-GCA-002399025.1	d__Bacteria; p__Bacteroidota; c__Bacteroidia; o__Bacteroidales; f__P3; g__UBA10566; s__UBA10566 sp002399025
GB-GCA-002358855.1	d__Bacteria; p__Bacteroidota; c__Bacteroidia; o__Bacteroidales; f__P3; g__UBA3388; s__UBA3388 sp002358855
RS-GCF-000803105.1	d__Bacteria; p__Bacteroidota; c__Bacteroidia; o__Bacteroidales; f__Coprobacteraceae; g__Coprobacter; s__Coprobacter secundus
RS-GCF-000473955.1	d__Bacteria; p__Bacteroidota; c__Bacteroidia; o__Bacteroidales; f__Coprobacteraceae; g__Coprobacter; s__Coprobacter fastidiosus
RS-GCF-000372405.1	d__Bacteria; p__Bacteroidota; c__Bacteroidia; o__Bacteroidales; f__Porphyromonadaceae; g__Porphyromonas; s__Porphyromonas somerae
RS-GCF-900167225.1	d__Bacteria; p__Bacteroidota; c__Bacteroidia; o__Bacteroidales; f__Porphyromonadaceae; g__Porphyromonas; s__Porphyromonas crevioricanis
RS-GCF-000212375.1	d__Bacteria; p__Bacteroidota; c__Bacteroidia; o__Bacteroidales; f__Porphyromonadaceae; g__Porphyromonas; s__Porphyromonas asaccharolytica
RS-GCF-001808555.1	d__Bacteria; p__Bacteroidota; c__Bacteroidia; o__Bacteroidales; f__Porphyromonadaceae; g__Porphyromonas; s__Porphyromonas sp001808555
GB-GCA-003096695.1	d__Bacteria; p__Bacteroidota; c__Bacteroidia; o__Bacteroidales; f__Porphyromonadaceae; g__Porphyromonas; s__Porphyromonas loveana
RS-GCF-000565015.1	d__Bacteria; p__Bacteroidota; c__Bacteroidia; o__Bacteroidales; f__Porphyromonadaceae; g__Porphyromonas; s__Porphyromonas catoniae
RS-GCF-001553215.1	d__Bacteria; p__Bacteroidota; c__Bacteroidia; o__Bacteroidales; f__Porphyromonadaceae; g__Porphyromonas; s__Porphyromonas somerae_A
RS-GCF-000174815.1	d__Bacteria; p__Bacteroidota; c__Bacteroidia; o__Bacteroidales; f__Porphyromonadaceae; g__Porphyromonas; s__Porphyromonas endodontalis
RS-GCF-000010505.1	d__Bacteria; p__Bacteroidota; c__Bacteroidia; o__Bacteroidales; f__Porphyromonadaceae; g__Porphyromonas; s__Porphyromonas gingivalis
RS-GCF-000769075.1	d__Bacteria; p__Bacteroidota; c__Bacteroidia; o__Bacteroidales; f__Porphyromonadaceae; g__Porphyromonas; s__Porphyromonas sp000769075
RS-GCF-000467855.2	d__Bacteria; p__Bacteroidota; c__Bacteroidia; o__Bacteroidales; f__Porphyromonadaceae; g__Porphyromonas; s__Porphyromonas sp000467855
RS-GCF-900120395.1	d__Bacteria; p__Bacteroidota; c__Bacteroidia; o__Bacteroidales; f__Porphyromonadaceae; g__Porphyromonas; s__Porphyromonas sp900120395
RS-GCF-000379925.1	d__Bacteria; p__Bacteroidota; c__Bacteroidia; o__Bacteroidales; f__Porphyromonadaceae; g__Porphyromonas; s__Porphyromonas levii
RS-GCF-001552775.1	d__Bacteria; p__Bacteroidota; c__Bacteroidia; o__Bacteroidales; f__Porphyromonadaceae; g__Porphyromonas; s__Porphyromonas sp001552775
RS-GCF-000769115.1	d__Bacteria; p__Bacteroidota; c__Bacteroidia; o__Bacteroidales; f__Porphyromonadaceae; g__Porphyromonas; s__Porphyromonas canoris
RS-GCF-000379945.1	d__Bacteria; p__Bacteroidota; c__Bacteroidia; o__Bacteroidales; f__Porphyromonadaceae; g__Porphyromonas; s__Porphyromonas macacae
RS-GCF-000482365.1	d__Bacteria; p__Bacteroidota; c__Bacteroidia; o__Bacteroidales; f__Porphyromonadaceae; g__Porphyromonas; s__Porphyromonas uenonis
RS-GCF-000768875.1	d__Bacteria; p__Bacteroidota; c__Bacteroidia; o__Bacteroidales; f__Porphyromonadaceae; g__Porphyromonas; s__Porphyromonas sp000768875
RS-GCF-000174775.1	d__Bacteria; p__Bacteroidota; c__Bacteroidia; o__Bacteroidales; f__Porphyromonadaceae; g__Porphyromonas; s__Porphyromonas uenonis_A
RS-GCF-000614355.1	d__Bacteria; p__Bacteroidota; c__Bacteroidia; o__Bacteroidales; f__Porphyromonadaceae; g__Porphyromonas; s__Porphyromonas cangingivalis
RS-GCF-000378065.1	d__Bacteria; p__Bacteroidota; c__Bacteroidia; o__Bacteroidales; f__Porphyromonadaceae; g__Porphyromonas; s__Porphyromonas gulae
RS-GCF-000375645.1	d__Bacteria; p__Bacteroidota; c__Bacteroidia; o__Bacteroidales; f__Porphyromonadaceae; g__Porphyromonas; s__Porphyromonas bennonis
GB-GCA-002373505.1	d__Bacteria; p__Bacteroidota; c__Bacteroidia; o__Bacteroidales; f__Paludibacteraceae; g__RF16; s__RF16 sp002373505
GB-GCA-900317745.1	d__Bacteria; p__Bacteroidota; c__Bacteroidia; o__Bacteroidales; f__Paludibacteraceae; g__RF16; s__RF16 sp900317745
GB-GCA-900317885.1	d__Bacteria; p__Bacteroidota; c__Bacteroidia; o__Bacteroidales; f__Paludibacteraceae; g__RF16; s__RF16 sp900317885
GB-GCA-002387325.1	d__Bacteria; p__Bacteroidota; c__Bacteroidia; o__Bacteroidales; f__Paludibacteraceae; g__RF16; s__RF16 sp002387325
GB-GCA-002308815.1	d__Bacteria; p__Bacteroidota; c__Bacteroidia; o__Bacteroidales; f__Paludibacteraceae; g__RF16; s__RF16 sp002308815
GB-GCA-900321775.1	d__Bacteria; p__Bacteroidota; c__Bacteroidia; o__Bacteroidales; f__Paludibacteraceae; g__RF16; s__RF16 sp900321775
GB-GCA-002372135.1	d__Bacteria; p__Bacteroidota; c__Bacteroidia; o__Bacteroidales; f__Paludibacteraceae; g__RF16; s__RF16 sp002372135
GB-GCA-002479035.1	d__Bacteria; p__Bacteroidota; c__Bacteroidia; o__Bacteroidales; f__Paludibacteraceae; g__RF16; s__RF16 sp002479035
GB-GCA-900319645.1	d__Bacteria; p__Bacteroidota; c__Bacteroidia; o__Bacteroidales; f__Paludibacteraceae; g__RF16; s__RF16 sp900319645
GB-GCA-002371785.1	d__Bacteria; p__Bacteroidota; c__Bacteroidia; o__Bacteroidales; f__Paludibacteraceae; g__RF16; s__RF16 sp002371785
GB-GCA-900316005.1	d__Bacteria; p__Bacteroidota; c__Bacteroidia; o__Bacteroidales; f__Paludibacteraceae; g__RF16; s__RF16 sp900316005
GB-GCA-002394335.1	d__Bacteria; p__Bacteroidota; c__Bacteroidia; o__Bacteroidales; f__Paludibacteraceae; g__RF16; s__RF16 sp002394335
GB-GCA-900319025.1	d__Bacteria; p__Bacteroidota; c__Bacteroidia; o__Bacteroidales; f__Paludibacteraceae; g__RF16; s__RF16 sp900319025
GB-GCA-002309255.1	d__Bacteria; p__Bacteroidota; c__Bacteroidia; o__Bacteroidales; f__Paludibacteraceae; g__RF16; s__RF16 sp002309255
GB-GCA-002315745.1	d__Bacteria; p__Bacteroidota; c__Bacteroidia; o__Bacteroidales; f__Paludibacteraceae; g__RF16; s__RF16 sp002315745
GB-GCA-002369075.1	d__Bacteria; p__Bacteroidota; c__Bacteroidia; o__Bacteroidales; f__Paludibacteraceae; g__RF16; s__RF16 sp002369075
GB-GCA-002310195.1	d__Bacteria; p__Bacteroidota; c__Bacteroidia; o__Bacteroidales; f__Paludibacteraceae; g__RF16; s__RF16 sp002310195
GB-GCA-002440265.1	d__Bacteria; p__Bacteroidota; c__Bacteroidia; o__Bacteroidales; f__Paludibacteraceae; g__RF16; s__RF16 sp002440265
GB-GCA-900321605.1	d__Bacteria; p__Bacteroidota; c__Bacteroidia; o__Bacteroidales; f__Paludibacteraceae; g__RF16; s__RF16 sp900321605
GB-GCA-002352705.1	d__Bacteria; p__Bacteroidota; c__Bacteroidia; o__Bacteroidales; f__Paludibacteraceae; g__RF16; s__RF16 sp002352705
GB-GCA-002449665.1	d__Bacteria; p__Bacteroidota; c__Bacteroidia; o__Bacteroidales; f__Paludibacteraceae; g__RF16; s__RF16 sp002449665
GB-GCA-002351925.1	d__Bacteria; p__Bacteroidota; c__Bacteroidia; o__Bacteroidales; f__Paludibacteraceae; g__RF16; s__RF16 sp002351925
GB-GCA-002452095.1	d__Bacteria; p__Bacteroidota; c__Bacteroidia; o__Bacteroidales; f__Paludibacteraceae; g__RF16; s__RF16 sp002452095
GB-GCA-002368645.1	d__Bacteria; p__Bacteroidota; c__Bacteroidia; o__Bacteroidales; f__Paludibacteraceae; g__RF16; s__RF16 sp002368645
GB-GCA-900320865.1	d__Bacteria; p__Bacteroidota; c__Bacteroidia; o__Bacteroidales; f__Paludibacteraceae; g__RF16; s__RF16 sp900320865
GB-GCA-900319995.1	d__Bacteria; p__Bacteroidota; c__Bacteroidia; o__Bacteroidales; f__Paludibacteraceae; g__RF16; s__RF16 sp900319995
GB-GCA-002309835.1	d__Bacteria; p__Bacteroidota; c__Bacteroidia; o__Bacteroidales; f__Paludibacteraceae; g__RF16; s__RF16 sp002309835
GB-GCA-900319005.1	d__Bacteria; p__Bacteroidota; c__Bacteroidia; o__Bacteroidales; f__Paludibacteraceae; g__RF16; s__RF16 sp900319005
GB-GCA-002317295.1	d__Bacteria; p__Bacteroidota; c__Bacteroidia; o__Bacteroidales; f__Paludibacteraceae; g__RF16; s__RF16 sp002317295
GB-GCA-002392745.1	d__Bacteria; p__Bacteroidota; c__Bacteroidia; o__Bacteroidales; f__Paludibacteraceae; g__RF16; s__RF16 sp002392745
GB-GCA-002354055.1	d__Bacteria; p__Bacteroidota; c__Bacteroidia; o__Bacteroidales; f__Paludibacteraceae; g__RF16; s__RF16 sp002354055
GB-GCA-002395805.1	d__Bacteria; p__Bacteroidota; c__Bacteroidia; o__Bacteroidales; f__Paludibacteraceae; g__RF16; s__RF16 sp002395805
GB-GCA-900316845.1	d__Bacteria; p__Bacteroidota; c__Bacteroidia; o__Bacteroidales; f__Paludibacteraceae; g__RF16; s__RF16 sp900316845
GB-GCA-900319105.1	d__Bacteria; p__Bacteroidota; c__Bacteroidia; o__Bacteroidales; f__Paludibacteraceae; g__RF16; s__RF16 sp900319105
GB-GCA-900321005.1	d__Bacteria; p__Bacteroidota; c__Bacteroidia; o__Bacteroidales; f__Paludibacteraceae; g__RF16; s__RF16 sp900321005
GB-GCA-900317345.1	d__Bacteria; p__Bacteroidota; c__Bacteroidia; o__Bacteroidales; f__Paludibacteraceae; g__RF16; s__RF16 sp900317345
GB-GCA-002477945.1	d__Bacteria; p__Bacteroidota; c__Bacteroidia; o__Bacteroidales; f__Paludibacteraceae; g__RF16; s__RF16 sp002477945
GB-GCA-002362105.1	d__Bacteria; p__Bacteroidota; c__Bacteroidia; o__Bacteroidales; f__Paludibacteraceae; g__UBA4345; s__UBA4345 sp002362105
GB-GCA-002396385.1	d__Bacteria; p__Bacteroidota; c__Bacteroidia; o__Bacteroidales; f__Paludibacteraceae; g__UBA4345; s__UBA4345 sp002396385
GB-GCA-002427615.1	d__Bacteria; p__Bacteroidota; c__Bacteroidia; o__Bacteroidales; f__Paludibacteraceae; g__Paludibacter; s__Paludibacter sp002427615
RS-GCF-000183135.1	d__Bacteria; p__Bacteroidota; c__Bacteroidia; o__Bacteroidales; f__Paludibacteraceae; g__Paludibacter; s__Paludibacter propionicigenes
GB-GCA-001898935.1	d__Bacteria; p__Bacteroidota; c__Bacteroidia; o__Bacteroidales; f__Paludibacteraceae; g__Paludibacter; s__Paludibacter sp001898935
GB-GCA-003250325.1	d__Bacteria; p__Bacteroidota; c__Bacteroidia; o__Bacteroidales; f__Paludibacteraceae; g__Paludibacter; s__Paludibacter sp003250325
GB-GCA-001873635.1	d__Bacteria; p__Bacteroidota; c__Bacteroidia; o__Bacteroidales; f__Paludibacteraceae; g__Paludibacter; s__Paludibacter sp001873635
RS-GCF-001618385.1	d__Bacteria; p__Bacteroidota; c__Bacteroidia; o__Bacteroidales; f__Paludibacteraceae; g__Paludibacter_A; s__Paludibacter_A jiangxiensis
GB-GCA-900316125.1	d__Bacteria; p__Bacteroidota; c__Bacteroidia; o__Bacteroidales; f__Paludibacteraceae; g__RUG163; s__RUG163 sp900316125
GB-GCA-900316995.1	d__Bacteria; p__Bacteroidota; c__Bacteroidia; o__Bacteroidales; f__Paludibacteraceae; g__RUG163; s__RUG163 sp900316995
GB-GCA-002392915.1	d__Bacteria; p__Bacteroidota; c__Bacteroidia; o__Bacteroidales; f__Paludibacteraceae; g__UBA1723; s__UBA1723 sp002392915
GB-GCA-002393965.1	d__Bacteria; p__Bacteroidota; c__Bacteroidia; o__Bacteroidales; f__Paludibacteraceae; g__UBA4363; s__UBA4363 sp002393965
RS-GCF-001653155.1	d__Bacteria; p__Bacteroidota; c__Bacteroidia; o__Bacteroidales; f__Paludibacteraceae; g__H1; s__H1 sp001653155
RS-GCF-000768855.1	d__Bacteria; p__Bacteroidota; c__Bacteroidia; o__Bacteroidales; f__Paludibacteraceae; g__F0058; s__F0058 sp000768855
RS-GCF-000163695.1	d__Bacteria; p__Bacteroidota; c__Bacteroidia; o__Bacteroidales; f__Paludibacteraceae; g__F0058; s__F0058 sp000163695
GB-GCA-002310215.1	d__Bacteria; p__Bacteroidota; c__Bacteroidia; o__Bacteroidales; f__Paludibacteraceae; g__UBA1181; s__UBA1181 sp002310215
GB-GCA-002315615.1	d__Bacteria; p__Bacteroidota; c__Bacteroidia; o__Bacteroidales; f__Paludibacteraceae; g__UBA1754; s__UBA1754 sp002315615
GB-GCA-002394025.1	d__Bacteria; p__Bacteroidota; c__Bacteroidia; o__Bacteroidales; f__Paludibacteraceae; g__UBA3747; s__UBA3747 sp002394025
GB-GCA-001603665.1	d__Bacteria; p__Bacteroidota; c__Bacteroidia; o__Bacteroidales; f__F082; g__F082; s__F082 sp001603665
GB-GCA-002633315.1	d__Bacteria; p__Bacteroidota; c__Bacteroidia; o__Bacteroidales; f__F082; g__F082; s__F082 sp002633315
GB-GCA-001543395.1	d__Bacteria; p__Bacteroidota; c__Bacteroidia; o__Bacteroidales; f__F082; g__F082; s__F082 sp001543395
GB-GCA-002396205.1	d__Bacteria; p__Bacteroidota; c__Bacteroidia; o__Bacteroidales; f__F082; g__F082; s__F082 sp002396205
GB-GCA-900317155.1	d__Bacteria; p__Bacteroidota; c__Bacteroidia; o__Bacteroidales; f__F082; g__F082; s__F082 sp900317155
GB-GCA-002311655.1	d__Bacteria; p__Bacteroidota; c__Bacteroidia; o__Bacteroidales; f__F082; g__F082; s__F082 sp002311655
GB-GCA-900317055.1	d__Bacteria; p__Bacteroidota; c__Bacteroidia; o__Bacteroidales; f__F082; g__F082; s__F082 sp900317055
GB-GCA-900318465.1	d__Bacteria; p__Bacteroidota; c__Bacteroidia; o__Bacteroidales; f__F082; g__F082; s__F082 sp900318465
GB-GCA-900318265.1	d__Bacteria; p__Bacteroidota; c__Bacteroidia; o__Bacteroidales; f__F082; g__F082; s__F082 sp900318265
GB-GCA-900321315.1	d__Bacteria; p__Bacteroidota; c__Bacteroidia; o__Bacteroidales; f__F082; g__F082; s__F082 sp900321315
GB-GCA-900318085.1	d__Bacteria; p__Bacteroidota; c__Bacteroidia; o__Bacteroidales; f__F082; g__F082; s__F082 sp900318085
GB-GCA-002310075.1	d__Bacteria; p__Bacteroidota; c__Bacteroidia; o__Bacteroidales; f__F082; g__F082; s__F082 sp002310075
GB-GCA-900315175.1	d__Bacteria; p__Bacteroidota; c__Bacteroidia; o__Bacteroidales; f__F082; g__F082; s__F082 sp900315175
GB-GCA-002869315.1	d__Bacteria; p__Bacteroidota; c__Bacteroidia; o__Bacteroidales; f__F082; g__BM524; s__BM524 sp002869315
GB-GCA-002869365.1	d__Bacteria; p__Bacteroidota; c__Bacteroidia; o__Bacteroidales; f__F082; g__BM524; s__BM524 sp002869365
GB-GCA-002869465.1	d__Bacteria; p__Bacteroidota; c__Bacteroidia; o__Bacteroidales; f__F082; g__UBA4459; s__UBA4459 sp002869465
GB-GCA-002440885.1	d__Bacteria; p__Bacteroidota; c__Bacteroidia; o__Bacteroidales; f__F082; g__UBA6244; s__UBA6244 sp002440885
GB-GCA-002771745.1	d__Bacteria; p__Bacteroidota; c__Bacteroidia; o__Bacteroidales; f__F082; g__UBA6244; s__UBA6244 sp002771745
GB-GCA-001769215.1	d__Bacteria; p__Bacteroidota; c__Bacteroidia; o__Bacteroidales; f__F082; g__UBA6244; s__UBA6244 sp001769215
GB-GCA-002421995.1	d__Bacteria; p__Bacteroidota; c__Bacteroidia; o__Bacteroidales; f__F082; g__UBA6192; s__UBA6192 sp002421995
GB-GCA-002842755.1	d__Bacteria; p__Bacteroidota; c__Bacteroidia; o__Bacteroidales; f__F082; g__UBA6192; s__UBA6192 sp002842755
GB-GCA-002426795.1	d__Bacteria; p__Bacteroidota; c__Bacteroidia; o__Bacteroidales; f__F082; g__UBA5536; s__UBA5536 sp002426795
RS-GCF-000711235.1	d__Bacteria; p__Bacteroidota; c__Bacteroidia; o__Bacteroidales; f__Dysgonomonadaceae; g__Dysgonomonas; s__Dysgonomonas sp000711235
GB-GCA-900079725.1	d__Bacteria; p__Bacteroidota; c__Bacteroidia; o__Bacteroidales; f__Dysgonomonadaceae; g__Dysgonomonas; s__Dysgonomonas sp900079725
RS-GCF-001261735.1	d__Bacteria; p__Bacteroidota; c__Bacteroidia; o__Bacteroidales; f__Dysgonomonadaceae; g__Dysgonomonas; s__Dysgonomonas sp001261735
RS-GCF-003201355.1	d__Bacteria; p__Bacteroidota; c__Bacteroidia; o__Bacteroidales; f__Dysgonomonadaceae; g__Dysgonomonas; s__Dysgonomonas alginatilytica
RS-GCF-900128985.1	d__Bacteria; p__Bacteroidota; c__Bacteroidia; o__Bacteroidales; f__Dysgonomonadaceae; g__Dysgonomonas; s__Dysgonomonas macrotermitis
GB-GCA-001312525.1	d__Bacteria; p__Bacteroidota; c__Bacteroidia; o__Bacteroidales; f__Dysgonomonadaceae; g__Dysgonomonas; s__Dysgonomonas hofstadii
RS-GCF-900240225.1	d__Bacteria; p__Bacteroidota; c__Bacteroidia; o__Bacteroidales; f__Dysgonomonadaceae; g__Dysgonomonas; s__Dysgonomonas sp900240225
GB-GCA-900079735.1	d__Bacteria; p__Bacteroidota; c__Bacteroidia; o__Bacteroidales; f__Dysgonomonadaceae; g__Dysgonomonas; s__Dysgonomonas sp900079735
GB-GCA-002482385.1	d__Bacteria; p__Bacteroidota; c__Bacteroidia; o__Bacteroidales; f__Dysgonomonadaceae; g__Dysgonomonas; s__Dysgonomonas sp002482385
RS-GCF-000426485.1	d__Bacteria; p__Bacteroidota; c__Bacteroidia; o__Bacteroidales; f__Dysgonomonadaceae; g__Dysgonomonas; s__Dysgonomonas capnocytophagoides
GB-GCA-002409595.1	d__Bacteria; p__Bacteroidota; c__Bacteroidia; o__Bacteroidales; f__Dysgonomonadaceae; g__Dysgonomonas; s__Dysgonomonas sp002409595
RS-GCF-000213575.1	d__Bacteria; p__Bacteroidota; c__Bacteroidia; o__Bacteroidales; f__Dysgonomonadaceae; g__Dysgonomonas; s__Dysgonomonas mossii
RS-GCF-900343125.1	d__Bacteria; p__Bacteroidota; c__Bacteroidia; o__Bacteroidales; f__Dysgonomonadaceae; g__Dysgonomonas; s__Dysgonomonas sp900343125
RS-GCF-001261715.1	d__Bacteria; p__Bacteroidota; c__Bacteroidia; o__Bacteroidales; f__Dysgonomonadaceae; g__Dysgonomonas; s__Dysgonomonas sp001261715
RS-GCF-000213555.1	d__Bacteria; p__Bacteroidota; c__Bacteroidia; o__Bacteroidales; f__Dysgonomonadaceae; g__Dysgonomonas; s__Dysgonomonas gadei
RS-GCF-000380985.1	d__Bacteria; p__Bacteroidota; c__Bacteroidia; o__Bacteroidales; f__Dysgonomonadaceae; g__Proteiniphilum; s__Proteiniphilum acetatigenes
RS-GCF-900095135.1	d__Bacteria; p__Bacteroidota; c__Bacteroidia; o__Bacteroidales; f__Dysgonomonadaceae; g__Proteiniphilum; s__Proteiniphilum saccharofermentans
GB-GCA-002410825.1	d__Bacteria; p__Bacteroidota; c__Bacteroidia; o__Bacteroidales; f__Dysgonomonadaceae; g__Proteiniphilum; s__Proteiniphilum sp002410825
GB-GCA-002398565.1	d__Bacteria; p__Bacteroidota; c__Bacteroidia; o__Bacteroidales; f__Dysgonomonadaceae; g__Proteiniphilum; s__Proteiniphilum sp002398565
GB-GCA-002411515.1	d__Bacteria; p__Bacteroidota; c__Bacteroidia; o__Bacteroidales; f__Dysgonomonadaceae; g__Proteiniphilum; s__Proteiniphilum sp002411515
GB-GCA-001768325.1	d__Bacteria; p__Bacteroidota; c__Bacteroidia; o__Bacteroidales; f__Dysgonomonadaceae; g__Proteiniphilum; s__Proteiniphilum sp001768325
GB-GCA-002305715.1	d__Bacteria; p__Bacteroidota; c__Bacteroidia; o__Bacteroidales; f__Dysgonomonadaceae; g__Proteiniphilum; s__Proteiniphilum sp002305715
GB-GCA-002408485.1	d__Bacteria; p__Bacteroidota; c__Bacteroidia; o__Bacteroidales; f__Dysgonomonadaceae; g__Proteiniphilum; s__Proteiniphilum sp002408485
GB-GCA-002383605.1	d__Bacteria; p__Bacteroidota; c__Bacteroidia; o__Bacteroidales; f__Dysgonomonadaceae; g__Proteiniphilum; s__Proteiniphilum sp002383605
RS-GCF-900095795.1	d__Bacteria; p__Bacteroidota; c__Bacteroidia; o__Bacteroidales; f__Dysgonomonadaceae; g__Petrimonas; s__Petrimonas mucosa
GB-GCA-001898165.1	d__Bacteria; p__Bacteroidota; c__Bacteroidia; o__Bacteroidales; f__Dysgonomonadaceae; g__Petrimonas; s__Petrimonas sp001898165
GB-GCA-002356435.2	d__Bacteria; p__Bacteroidota; c__Bacteroidia; o__Bacteroidales; f__Dysgonomonadaceae; g__Petrimonas; s__Petrimonas sp002356435
GB-GCA-002316835.1	d__Bacteria; p__Bacteroidota; c__Bacteroidia; o__Bacteroidales; f__Dysgonomonadaceae; g__Petrimonas; s__Petrimonas sp002316835
GB-GCA-002305015.1	d__Bacteria; p__Bacteroidota; c__Bacteroidia; o__Bacteroidales; f__Dysgonomonadaceae; g__UBA4179; s__UBA4179 sp002305015
RS-GCF-002849245.1	d__Bacteria; p__Bacteroidota; c__Bacteroidia; o__Bacteroidales; f__Dysgonomonadaceae; g__UBA4179; s__UBA4179 sp002849245
GB-GCA-002381125.1	d__Bacteria; p__Bacteroidota; c__Bacteroidia; o__Bacteroidales; f__Dysgonomonadaceae; g__UBA4179; s__UBA4179 sp002381125
GB-GCA-001417715.1	d__Bacteria; p__Bacteroidota; c__Bacteroidia; o__Bacteroidales; f__Dysgonomonadaceae; g__Symbiothrix; s__Symbiothrix dinenymphae
GB-GCA-002409745.1	d__Bacteria; p__Bacteroidota; c__Bacteroidia; o__Bacteroidales; f__Dysgonomonadaceae; g__UBA5508; s__UBA5508 sp002409745
GB-GCA-002359825.1	d__Bacteria; p__Bacteroidota; c__Bacteroidia; o__Bacteroidales; f__Dysgonomonadaceae; g__UBA2632; s__UBA2632 sp002359825
GB-GCA-002364735.1	d__Bacteria; p__Bacteroidota; c__Bacteroidia; o__Bacteroidales; f__Dysgonomonadaceae; g__UBA2632; s__UBA2632 sp002364735
RS-GCF-000010645.1	d__Bacteria; p__Bacteroidota; c__Bacteroidia; o__Bacteroidales; f__Dysgonomonadaceae; g__Azobacteroides; s__Azobacteroides pseudotrichonymphae_B
RS-GCF-002091395.1	d__Bacteria; p__Bacteroidota; c__Bacteroidia; o__Bacteroidales; f__Dysgonomonadaceae; g__Azobacteroides; s__Azobacteroides pseudotrichonymphae_A
GB-GCA-001897035.1	d__Bacteria; p__Bacteroidota; c__Bacteroidia; o__Bacteroidales; f__Dysgonomonadaceae; g__UBA1309; s__UBA1309 sp001897035
GB-GCA-002307185.1	d__Bacteria; p__Bacteroidota; c__Bacteroidia; o__Bacteroidales; f__Dysgonomonadaceae; g__UBA1309; s__UBA1309 sp002307185
GB-GCA-002398875.1	d__Bacteria; p__Bacteroidota; c__Bacteroidia; o__Bacteroidales; f__Dysgonomonadaceae; g__Fermentimonas; s__Fermentimonas sp002398875
GB-GCA-002411345.1	d__Bacteria; p__Bacteroidota; c__Bacteroidia; o__Bacteroidales; f__Dysgonomonadaceae; g__UBA5287; s__UBA5287 sp002411345
GB-GCA-000434215.1	d__Bacteria; p__Bacteroidota; c__Bacteroidia; o__Bacteroidales; f__UBA11471; g__UBA11471; s__UBA11471 sp000434215
GB-GCA-002373755.1	d__Bacteria; p__Bacteroidota; c__Bacteroidia; o__Bacteroidales; f__UBA3663; g__UBA3663; s__UBA3663 sp002373755
GB-GCA-900319235.1	d__Bacteria; p__Bacteroidota; c__Bacteroidia; o__Bacteroidales; f__UBA3663; g__UBA3663; s__UBA3663 sp900319235
GB-GCA-002315795.1	d__Bacteria; p__Bacteroidota; c__Bacteroidia; o__Bacteroidales; f__UBA3663; g__UBA3663; s__UBA3663 sp002315795
GB-GCA-003246935.1	d__Bacteria; p__Bacteroidota; c__Bacteroidia; o__Bacteroidales; f__Prolixibacteraceae; g__Mangrovibacterium; s__Mangrovibacterium sp003246935
RS-GCF-003046625.1	d__Bacteria; p__Bacteroidota; c__Bacteroidia; o__Bacteroidales; f__Prolixibacteraceae; g__Mangrovibacterium; s__Mangrovibacterium marinum
RS-GCF-900129025.1	d__Bacteria; p__Bacteroidota; c__Bacteroidia; o__Bacteroidales; f__Prolixibacteraceae; g__Mariniphaga; s__Mariniphaga anaerophila
RS-GCF-000621705.1	d__Bacteria; p__Bacteroidota; c__Bacteroidia; o__Bacteroidales; f__Prolixibacteraceae; g__Prolixibacter; s__Prolixibacter bellariivorans
GB-GCA-002429385.1	d__Bacteria; p__Bacteroidota; c__Bacteroidia; o__Bacteroidales; f__Prolixibacteraceae; g__UBA6024; s__UBA6024 sp002429385
RS-GCF-900141875.1	d__Bacteria; p__Bacteroidota; c__Bacteroidia; o__Bacteroidales; f__Prolixibacteraceae; g__Tangfeifania; s__Tangfeifania diversioriginum
RS-GCF-000626635.1	d__Bacteria; p__Bacteroidota; c__Bacteroidia; o__Bacteroidales; f__Prolixibacteraceae; g__Draconibacterium; s__Draconibacterium orientale
RS-GCF-000949475.1	d__Bacteria; p__Bacteroidota; c__Bacteroidia; o__Bacteroidales; f__Prolixibacteraceae; g__Draconibacterium; s__Draconibacterium sediminis
GB-GCA-002419285.1	d__Bacteria; p__Bacteroidota; c__Bacteroidia; o__Bacteroidales; f__Prolixibacteraceae; g__UBA1413; s__UBA1413 sp002419285
GB-GCA-002304925.1	d__Bacteria; p__Bacteroidota; c__Bacteroidia; o__Bacteroidales; f__Prolixibacteraceae; g__UBA1413; s__UBA1413 sp002304925
RS-GCF-001270965.1	d__Bacteria; p__Bacteroidota; c__Bacteroidia; o__Bacteroidales; f__Prolixibacteraceae; g__Sunxiuqinia; s__Sunxiuqinia dokdonensis
GB-GCA-002403305.1	d__Bacteria; p__Bacteroidota; c__Bacteroidia; o__Bacteroidales; f__vadinHA17; g__SR-FBR-E99; s__SR-FBR-E99 sp002403305
GB-GCA-002383485.1	d__Bacteria; p__Bacteroidota; c__Bacteroidia; o__Bacteroidales; f__vadinHA17; g__SR-FBR-E99; s__SR-FBR-E99 sp002383485
GB-GCA-003250475.1	d__Bacteria; p__Bacteroidota; c__Bacteroidia; o__Bacteroidales; f__vadinHA17; g__SR-FBR-E99; s__SR-FBR-E99 sp003250475
GB-GCA-002402965.1	d__Bacteria; p__Bacteroidota; c__Bacteroidia; o__Bacteroidales; f__vadinHA17; g__SR-FBR-E99; s__SR-FBR-E99 sp002402965
GB-GCA-002325785.1	d__Bacteria; p__Bacteroidota; c__Bacteroidia; o__Bacteroidales; f__vadinHA17; g__SR-FBR-E99; s__SR-FBR-E99 sp002325785
GB-GCA-003245695.1	d__Bacteria; p__Bacteroidota; c__Bacteroidia; o__Bacteroidales; f__vadinHA17; g__SR-FBR-E99; s__SR-FBR-E99 sp003245695
GB-GCA-002319885.1	d__Bacteria; p__Bacteroidota; c__Bacteroidia; o__Bacteroidales; f__vadinHA17; g__LD21; s__LD21 sp002319885
GB-GCA-003152835.1	d__Bacteria; p__Bacteroidota; c__Bacteroidia; o__Bacteroidales; f__vadinHA17; g__LD21; s__LD21 sp003152835
GB-GCA-003157075.1	d__Bacteria; p__Bacteroidota; c__Bacteroidia; o__Bacteroidales; f__vadinHA17; g__LD21; s__LD21 sp003157075
GB-GCA-002319915.1	d__Bacteria; p__Bacteroidota; c__Bacteroidia; o__Bacteroidales; f__vadinHA17; g__LD21; s__LD21 sp002319915
GB-GCA-002428385.1	d__Bacteria; p__Bacteroidota; c__Bacteroidia; o__Bacteroidales; f__vadinHA17; g__LD21; s__LD21 sp002428385
GB-GCA-003141895.1	d__Bacteria; p__Bacteroidota; c__Bacteroidia; o__Bacteroidales; f__vadinHA17; g__LD21; s__LD21 sp003141895
GB-GCA-003141525.1	d__Bacteria; p__Bacteroidota; c__Bacteroidia; o__Bacteroidales; f__vadinHA17; g__LD21; s__LD21 sp003141525
GB-GCA-003155705.1	d__Bacteria; p__Bacteroidota; c__Bacteroidia; o__Bacteroidales; f__vadinHA17; g__LD21; s__LD21 sp003155705
GB-GCA-003162595.1	d__Bacteria; p__Bacteroidota; c__Bacteroidia; o__Bacteroidales; f__vadinHA17; g__LD21; s__LD21 sp003162595
GB-GCA-003141415.1	d__Bacteria; p__Bacteroidota; c__Bacteroidia; o__Bacteroidales; f__vadinHA17; g__LD21; s__LD21 sp003141415
GB-GCA-002424525.1	d__Bacteria; p__Bacteroidota; c__Bacteroidia; o__Bacteroidales; f__vadinHA17; g__LD21; s__LD21 sp002424525
GB-GCA-003157055.1	d__Bacteria; p__Bacteroidota; c__Bacteroidia; o__Bacteroidales; f__vadinHA17; g__LD21; s__LD21 sp003157055
GB-GCA-001768195.1	d__Bacteria; p__Bacteroidota; c__Bacteroidia; o__Bacteroidales; f__vadinHA17; g__LD21; s__LD21 sp001768195
GB-GCA-900319925.1	d__Bacteria; p__Bacteroidota; c__Bacteroidia; o__Bacteroidales; f__WCHB1-69; g__F23-D06; s__F23-D06 sp900319925
GB-GCA-900315705.1	d__Bacteria; p__Bacteroidota; c__Bacteroidia; o__Bacteroidales; f__WCHB1-69; g__F23-D06; s__F23-D06 sp900315705
GB-GCA-900317715.1	d__Bacteria; p__Bacteroidota; c__Bacteroidia; o__Bacteroidales; f__WCHB1-69; g__F23-D06; s__F23-D06 sp900317715
GB-GCA-900315245.1	d__Bacteria; p__Bacteroidota; c__Bacteroidia; o__Bacteroidales; f__WCHB1-69; g__F23-D06; s__F23-D06 sp900315245
GB-GCA-002311645.1	d__Bacteria; p__Bacteroidota; c__Bacteroidia; o__Bacteroidales; f__WCHB1-69; g__F23-D06; s__F23-D06 sp002311645
GB-GCA-002392325.1	d__Bacteria; p__Bacteroidota; c__Bacteroidia; o__Bacteroidales; f__WCHB1-69; g__F23-D06; s__F23-D06 sp002392325
GB-GCA-900316305.1	d__Bacteria; p__Bacteroidota; c__Bacteroidia; o__Bacteroidales; f__WCHB1-69; g__F23-D06; s__F23-D06 sp900316305
GB-GCA-900321845.1	d__Bacteria; p__Bacteroidota; c__Bacteroidia; o__Bacteroidales; f__WCHB1-69; g__UBA1756; s__UBA1756 sp900321845
GB-GCA-002314795.1	d__Bacteria; p__Bacteroidota; c__Bacteroidia; o__Bacteroidales; f__WCHB1-69; g__UBA1756; s__UBA1756 sp002314795
GB-GCA-002309855.1	d__Bacteria; p__Bacteroidota; c__Bacteroidia; o__Bacteroidales; f__WCHB1-69; g__UBA1195; s__UBA1195 sp002309855
GB-GCA-002427605.1	d__Bacteria; p__Bacteroidota; c__Bacteroidia; o__Bacteroidales; f__WCHB1-69; g__UBA5429; s__UBA5429 sp002427605
RS-GCF-000250735.1	d__Bacteria; p__Bacteroidota; c__Bacteroidia; o__Bacteroidales; f__Marinilabiliaceae; g__Anaerophaga; s__Anaerophaga thermohalophila_A
RS-GCF-900112795.1	d__Bacteria; p__Bacteroidota; c__Bacteroidia; o__Bacteroidales; f__Marinilabiliaceae; g__Thermophagus; s__Thermophagus xiamenensis
RS-GCF-003121985.1	d__Bacteria; p__Bacteroidota; c__Bacteroidia; o__Bacteroidales; f__Marinilabiliaceae; g__Marinilabilia; s__Marinilabilia sp003121985
GB-GCA-002411085.1	d__Bacteria; p__Bacteroidota; c__Bacteroidia; o__Bacteroidales; f__Marinilabiliaceae; g__Marinilabilia; s__Marinilabilia sp002411085
RS-GCF-000259075.1	d__Bacteria; p__Bacteroidota; c__Bacteroidia; o__Bacteroidales; f__Marinilabiliaceae; g__Marinilabilia; s__Marinilabilia salmonicolor
RS-GCF-003003035.1	d__Bacteria; p__Bacteroidota; c__Bacteroidia; o__Bacteroidales; f__Marinilabiliaceae; g__Marinilabilia; s__Marinilabilia salmonicolor_A
RS-GCF-000517085.1	d__Bacteria; p__Bacteroidota; c__Bacteroidia; o__Bacteroidales; f__Marinilabiliaceae; g__Saccharicrinis; s__Saccharicrinis fermentans
RS-GCF-001659685.2	d__Bacteria; p__Bacteroidota; c__Bacteroidia; o__Bacteroidales; f__Marinilabiliaceae; g__Saccharicrinis; s__Saccharicrinis marinus
RS-GCF-000517065.1	d__Bacteria; p__Bacteroidota; c__Bacteroidia; o__Bacteroidales; f__Marinilabiliaceae; g__Alkaliflexus; s__Alkaliflexus imshenetskii
RS-GCF-003254275.1	d__Bacteria; p__Bacteroidota; c__Bacteroidia; o__Bacteroidales; f__Marinilabiliaceae; g__Cytophaga_A; s__Cytophaga_A xylanolytica
RS-GCF-000974365.1	d__Bacteria; p__Bacteroidota; c__Bacteroidia; o__Bacteroidales; f__Marinilabiliaceae; g__Geofilum; s__Geofilum rubicundum
RS-GCF-002210225.1	d__Bacteria; p__Bacteroidota; c__Bacteroidia; o__Bacteroidales; f__Marinilabiliaceae; g__Geofilum; s__Geofilum rhodophaeum
GB-GCA-002412555.1	d__Bacteria; p__Bacteroidota; c__Bacteroidia; o__Bacteroidales; f__Marinilabiliaceae; g__Geofilum; s__Geofilum sp002412555
GB-GCA-002429115.1	d__Bacteria; p__Bacteroidota; c__Bacteroidia; o__Bacteroidales; f__Marinilabiliaceae; g__UBA6048; s__UBA6048 sp002429115
GB-GCA-003251015.1	d__Bacteria; p__Bacteroidota; c__Bacteroidia; o__Bacteroidales; f__Marinilabiliaceae; g__SZUA-582; s__SZUA-582 sp003251015
RS-GCF-002201795.1	d__Bacteria; p__Bacteroidota; c__Bacteroidia; o__Bacteroidales; f__Marinilabiliaceae; g__Alkalitalea; s__Alkalitalea saponilacus
GB-GCA-002411385.1	d__Bacteria; p__Bacteroidota; c__Bacteroidia; o__Bacteroidales; f__Marinilabiliaceae; g__UBA7646; s__UBA7646 sp002411385
GB-GCA-002383425.1	d__Bacteria; p__Bacteroidota; c__Bacteroidia; o__Bacteroidales; f__BBW3; g__Bact-07; s__Bact-07 sp002383425
GB-GCA-001603415.1	d__Bacteria; p__Bacteroidota; c__Bacteroidia; o__Bacteroidales; f__BBW3; g__Bact-07; s__Bact-07 sp001603415
GB-GCA-002345675.1	d__Bacteria; p__Bacteroidota; c__Bacteroidia; o__Bacteroidales; f__BBW3; g__UBA2287; s__UBA2287 sp002345675
GB-GCA-002345825.1	d__Bacteria; p__Bacteroidota; c__Bacteroidia; o__Bacteroidales; f__BBW3; g__UBA5261; s__UBA5261 sp002345825
GB-GCA-002410065.1	d__Bacteria; p__Bacteroidota; c__Bacteroidia; o__Bacteroidales; f__BBW3; g__UBA5261; s__UBA5261 sp002410065
GB-GCA-002316235.1	d__Bacteria; p__Bacteroidota; c__Bacteroidia; o__Bacteroidales; f__BBW3; g__UBA1064; s__UBA1064 sp002316235
GB-GCA-002412705.1	d__Bacteria; p__Bacteroidota; c__Bacteroidia; o__Bacteroidales; f__BBW3; g__UBA5206; s__UBA5206 sp002412705
GB-GCA-002315625.1	d__Bacteria; p__Bacteroidota; c__Bacteroidia; o__Bacteroidales; f__UBA1402; g__UBA1757; s__UBA1757 sp002315625
GB-GCA-002305085.1	d__Bacteria; p__Bacteroidota; c__Bacteroidia; o__Bacteroidales; f__UBA1402; g__UBA1402; s__UBA1402 sp002305085
RS-GCF-001192835.1	d__Bacteria; p__Bacteroidota; c__Bacteroidia; o__Bacteroidales; f__Lentimicrobiaceae; g__Lentimicrobium; s__Lentimicrobium saccharophilum
GB-GCA-002441345.1	d__Bacteria; p__Bacteroidota; c__Bacteroidia; o__Bacteroidales; f__Lentimicrobiaceae; g__Lentimicrobium; s__Lentimicrobium sp002441345
GB-GCA-002426025.1	d__Bacteria; p__Bacteroidota; c__Bacteroidia; o__Bacteroidales; f__Lentimicrobiaceae; g__Lentimicrobium; s__Lentimicrobium sp002426025
GB-GCA-002425985.1	d__Bacteria; p__Bacteroidota; c__Bacteroidia; o__Bacteroidales; f__Lentimicrobiaceae; g__Lentimicrobium; s__Lentimicrobium sp002425985
GB-GCA-002412885.1	d__Bacteria; p__Bacteroidota; c__Bacteroidia; o__Bacteroidales; f__Lentimicrobiaceae; g__Lentimicrobium; s__Lentimicrobium sp002412885
GB-GCA-001603685.1	d__Bacteria; p__Bacteroidota; c__Bacteroidia; o__Bacteroidales; f__Lentimicrobiaceae; g__Lentimicrobium; s__Lentimicrobium sp001603685
GB-GCA-002410555.1	d__Bacteria; p__Bacteroidota; c__Bacteroidia; o__Bacteroidales; f__Lentimicrobiaceae; g__UBA5281; s__UBA5281 sp002410555
GB-GCA-002389705.1	d__Bacteria; p__Bacteroidota; c__Bacteroidia; o__Bacteroidales; f__Lentimicrobiaceae; g__UBA4417; s__UBA4417 sp002389705
GB-GCA-002426195.1	d__Bacteria; p__Bacteroidota; c__Bacteroidia; o__Bacteroidales; f__Lentimicrobiaceae; g__UBA5507; s__UBA5507 sp002426195
GB-GCA-002749065.1	d__Bacteria; p__Bacteroidota; c__Bacteroidia; o__Bacteroidales; f__Bacteroidaceae_A; g__Bacteroides_D; s__Bacteroides_D sp002749065
GB-GCA-002748015.1	d__Bacteria; p__Bacteroidota; c__Bacteroidia; o__Bacteroidales; f__Bacteroidaceae_A; g__Bacteroides_D; s__Bacteroides_D sp002748015
GB-GCA-002428105.1	d__Bacteria; p__Bacteroidota; c__Bacteroidia; o__Bacteroidales; f__UBA6013; g__UBA6013; s__UBA6013 sp002428105
GB-GCA-002310235.1	d__Bacteria; p__Bacteroidota; c__Bacteroidia; o__Bacteroidales; f__ML635J-15; g__Bact-19; s__Bact-19 sp002310235
GB-GCA-003249955.1	d__Bacteria; p__Bacteroidota; c__Bacteroidia; o__Bacteroidales; f__ML635J-15; g__Bact-19; s__Bact-19 sp003249955
GB-GCA-002869385.1	d__Bacteria; p__Bacteroidota; c__Bacteroidia; o__Bacteroidales; f__ML635J-15; g__Bact-19; s__Bact-19 sp002869385
GB-GCA-002408065.1	d__Bacteria; p__Bacteroidota; c__Bacteroidia; o__Bacteroidales; f__UBA5342; g__UBA5342; s__UBA5342 sp002408065
GB-GCA-003249935.1	d__Bacteria; p__Bacteroidota; c__Bacteroidia; o__Bacteroidales; f__UBA5342; g__SZUA-561; s__SZUA-561 sp003249935
GB-GCA-002840905.1	d__Bacteria; p__Bacteroidota; c__Bacteroidia; o__Bacteroidales; f__Salinivirgaceae; g__GWE2-40-63; s__GWE2-40-63 sp002840905
GB-GCA-003250355.1	d__Bacteria; p__Bacteroidota; c__Bacteroidia; o__Bacteroidales; f__Salinivirgaceae; g__SZUA-534; s__SZUA-534 sp003250355
RS-GCF-001443605.1	d__Bacteria; p__Bacteroidota; c__Bacteroidia; o__Bacteroidales; f__Salinivirgaceae; g__Salinivirga; s__Salinivirga cyanobacteriivorans
GB-GCA-001769125.1	d__Bacteria; p__Bacteroidota; c__Bacteroidia; o__Bacteroidales; f__GWF2-35-48; g__GWF2-35-48; s__GWF2-35-48 sp001769125
GB-GCA-002393195.1	d__Bacteria; p__Bacteroidota; c__Bacteroidia; o__Bacteroidales; f__UBA3824; g__UBA3824; s__UBA3824 sp002393195
GB-GCA-002371705.1	d__Bacteria; p__Bacteroidota; c__Bacteroidia; o__Bacteroidales; f__UBA1715; g__UBA1715; s__UBA1715 sp002371705
GB-GCA-002317135.1	d__Bacteria; p__Bacteroidota; c__Bacteroidia; o__Bacteroidales; f__UBA1715; g__UBA1715; s__UBA1715 sp002317135
GB-GCA-002402465.1	d__Bacteria; p__Bacteroidota; c__Bacteroidia; o__Bacteroidales; f__UBA7960; g__UBA7960; s__UBA7960 sp002402465
GB-GCA-001768565.1	d__Bacteria; p__Bacteroidota; c__Bacteroidia; o__Bacteroidales; f__UBA12077; g__UBA12077; s__UBA12077 sp001768565
GB-GCA-002869305.1	d__Bacteria; p__Bacteroidota; c__Bacteroidia; o__Bacteroidales; f__UBA12077; g__UBA12077; s__UBA12077 sp002869305
GB-GCA-001768515.1	d__Bacteria; p__Bacteroidota; c__Bacteroidia; o__Bacteroidales; f__TTA-H9; g__GWE2-42-24; s__GWE2-42-24 sp001768515
GB-GCA-003250395.1	d__Bacteria; p__Bacteroidota; c__Bacteroidia; o__Bacteroidales; f__TTA-H9; g__GWE2-42-24; s__GWE2-42-24 sp003250395
GB-GCA-002332755.1	d__Bacteria; p__Bacteroidota; c__Bacteroidia; o__Bacteroidales; f__TTA-H9; g__UBA2030; s__UBA2030 sp002332755
GB-GCA-002471225.1	d__Bacteria; p__Bacteroidota; c__Bacteroidia; o__Bacteroidales; f__UBA7332; g__UBA7332; s__UBA7332 sp002471225
GB-GCA-002254335.1	d__Bacteria; p__Bacteroidota; c__Bacteroidia; o__Bacteroidales; f__4484-276; g__4484-276; s__4484-276 sp002254335
GB-GCA-002084525.1	d__Bacteria; p__Bacteroidota; c__Bacteroidia; o__Bacteroidales; f__NBLH01; g__NBLH01; s__NBLH01 sp002084525
GB-GCA-002440745.1	d__Bacteria; p__Bacteroidota; c__Bacteroidia; o__Bacteroidales; f__UBA1556; g__UBA6267; s__UBA6267 sp002440745
GB-GCA-002254285.1	d__Bacteria; p__Bacteroidota; c__Bacteroidia; o__Bacteroidales; f__UBA1556; g__4572-112; s__4572-112 sp002254285
GB-GCA-001769035.1	d__Bacteria; p__Bacteroidota; c__Bacteroidia; o__Bacteroidales; f__GWA2-32-17; g__GWA2-32-17; s__GWA2-32-17 sp001769035
GB-GCA-002771395.1	d__Bacteria; p__Bacteroidota; c__Bacteroidia; o__Bacteroidales; f__GWA2-32-17; g__GWA2-32-17; s__GWA2-32-17 sp002771395
GB-GCA-002840935.1	d__Bacteria; p__Bacteroidota; c__Bacteroidia; o__Bacteroidales; f__GWA2-32-17; g__GCA-002840935; s__GCA-002840935 sp002840935
GB-GCA-001769535.1	d__Bacteria; p__Bacteroidota; c__Bacteroidia; o__Bacteroidales; f__GWF2-38-335; g__GWF2-38-335; s__GWF2-38-335 sp001769535
GB-GCA-002869435.1	d__Bacteria; p__Bacteroidota; c__Bacteroidia; o__Bacteroidales; f__DTU049; g__BM518; s__BM518 sp002869435
GB-GCA-001512885.1	d__Bacteria; p__Bacteroidota; c__Bacteroidia; o__Bacteroidales; f__DTU049; g__DTU049; s__DTU049 sp001512885
GB-GCA-001303955.1	d__Bacteria; p__Bacteroidota; c__Bacteroidia; o__Bacteroidales; f__SM23-62; g__SM23-62; s__SM23-62 sp001303955
GB-GCA-002415855.1	d__Bacteria; p__Bacteroidota; c__Bacteroidia; o__Bacteroidales; f__UBA5072; g__UBA5072; s__UBA5072 sp002415855
GB-GCA-002748055.1	d__Bacteria; p__Bacteroidota; c__Bacteroidia; o__Bacteroidales; f__GCA-2748055; g__GCA-2748055; s__GCA-2748055 sp002748055
GB-GCA-001768975.1	d__Bacteria; p__Bacteroidota; c__Bacteroidia; o__Bacteroidales; f__GWF2-33-38; g__GWA2-31-9; s__GWA2-31-9 sp001768975
GB-GCA-002454955.1	d__Bacteria; p__Bacteroidota; c__Bacteroidia; o__Bacteroidales; f__UBA6680; g__UBA6680; s__UBA6680 sp002454955
RS-GCF-900096565.1	d__Bacteria; p__Bacteroidota; c__Bacteroidia; o__Bacteroidales; f__Williamwhitmaniaceae; g__Williamwhitmania; s__Williamwhitmania taraxaci
RS-GCF-000798815.1	d__Bacteria; p__Bacteroidota; c__Bacteroidia; o__Bacteroidales; f__ZOR0009; g__ZOR0009; s__ZOR0009 sp000798815
GB-GCA-001769295.1	d__Bacteria; p__Bacteroidota; c__Bacteroidia; o__Bacteroidales; f__UBA12481; g__UBA12481; s__UBA12481 sp001769295
GB-GCA-001768555.1	d__Bacteria; p__Bacteroidota; c__Bacteroidia; o__Bacteroidales; f__GWE2-29-8; g__GWE2-29-8; s__GWE2-29-8 sp001768555
GB-GCA-002380425.1	d__Bacteria; p__Bacteroidota; c__Bacteroidia; o__Bacteroidales; f__UBA4181; g__UBA4181; s__UBA4181 sp002380425
GB-GCA-003252385.1	d__Bacteria; p__Bacteroidota; c__Bacteroidia; o__Bacteroidales; f__UBA10428; g__UBA10428; s__UBA10428 sp003252385
RS-GCF-000379185.1	d__Bacteria; p__Bacteroidota; c__Bacteroidia; o__Flavobacteriales; f__Flavobacteriaceae; g__Capnocytophaga; s__Capnocytophaga cynodegmi
RS-GCF-000411115.1	d__Bacteria; p__Bacteroidota; c__Bacteroidia; o__Flavobacteriales; f__Flavobacteriaceae; g__Capnocytophaga; s__Capnocytophaga granulosa
RS-GCF-003054025.1	d__Bacteria; p__Bacteroidota; c__Bacteroidia; o__Flavobacteriales; f__Flavobacteriaceae; g__Capnocytophaga; s__Capnocytophaga leadbetteri
RS-GCF-000023285.1	d__Bacteria; p__Bacteroidota; c__Bacteroidia; o__Flavobacteriales; f__Flavobacteriaceae; g__Capnocytophaga; s__Capnocytophaga ochracea
RS-GCF-000174755.1	d__Bacteria; p__Bacteroidota; c__Bacteroidia; o__Flavobacteriales; f__Flavobacteriaceae; g__Capnocytophaga; s__Capnocytophaga gingivalis
RS-GCF-900446695.1	d__Bacteria; p__Bacteroidota; c__Bacteroidia; o__Flavobacteriales; f__Flavobacteriaceae; g__Capnocytophaga; s__Capnocytophaga sputigena
RS-GCF-000466425.1	d__Bacteria; p__Bacteroidota; c__Bacteroidia; o__Flavobacteriales; f__Flavobacteriaceae; g__Capnocytophaga; s__Capnocytophaga sp000466425
RS-GCF-002209445.1	d__Bacteria; p__Bacteroidota; c__Bacteroidia; o__Flavobacteriales; f__Flavobacteriaceae; g__Capnocytophaga; s__Capnocytophaga sp002209445
RS-GCF-002302635.1	d__Bacteria; p__Bacteroidota; c__Bacteroidia; o__Flavobacteriales; f__Flavobacteriaceae; g__Capnocytophaga; s__Capnocytophaga stomatis
RS-GCF-000832125.1	d__Bacteria; p__Bacteroidota; c__Bacteroidia; o__Flavobacteriales; f__Flavobacteriaceae; g__Flavobacterium; s__Flavobacterium hibernum
RS-GCF-002217435.1	d__Bacteria; p__Bacteroidota; c__Bacteroidia; o__Flavobacteriales; f__Flavobacteriaceae; g__Flavobacterium; s__Flavobacterium reichenbachii
GB-GCA-003246205.1	d__Bacteria; p__Bacteroidota; c__Bacteroidia; o__Flavobacteriales; f__Flavobacteriaceae; g__Flavobacterium; s__Flavobacterium haoranii_A
GB-GCA-001800905.1	d__Bacteria; p__Bacteroidota; c__Bacteroidia; o__Flavobacteriales; f__Flavobacteriaceae; g__Flavobacterium; s__Flavobacterium sp001800905
RS-GCF-900129405.1	d__Bacteria; p__Bacteroidota; c__Bacteroidia; o__Flavobacteriales; f__Flavobacteriaceae; g__Flavobacterium; s__Flavobacterium fontis
GB-GCA-002382495.1	d__Bacteria; p__Bacteroidota; c__Bacteroidia; o__Flavobacteriales; f__Flavobacteriaceae; g__Flavobacterium; s__Flavobacterium sp002382495
RS-GCF-000425465.1	d__Bacteria; p__Bacteroidota; c__Bacteroidia; o__Flavobacteriales; f__Flavobacteriaceae; g__Flavobacterium; s__Flavobacterium filum
RS-GCF-002217205.1	d__Bacteria; p__Bacteroidota; c__Bacteroidia; o__Flavobacteriales; f__Flavobacteriaceae; g__Flavobacterium; s__Flavobacterium branchiophilum
GB-GCA-003097635.1	d__Bacteria; p__Bacteroidota; c__Bacteroidia; o__Flavobacteriales; f__Flavobacteriaceae; g__Flavobacterium; s__Flavobacterium sp003097635
GB-GCA-001708385.1	d__Bacteria; p__Bacteroidota; c__Bacteroidia; o__Flavobacteriales; f__Flavobacteriaceae; g__Flavobacterium; s__Flavobacterium psychrophilum_A
RS-GCF-002754195.1	d__Bacteria; p__Bacteroidota; c__Bacteroidia; o__Flavobacteriales; f__Flavobacteriaceae; g__Flavobacterium; s__Flavobacterium sp002754195
GB-GCA-002786385.1	d__Bacteria; p__Bacteroidota; c__Bacteroidia; o__Flavobacteriales; f__Flavobacteriaceae; g__Flavobacterium; s__Flavobacterium sp002786385
GB-GCA-003097655.1	d__Bacteria; p__Bacteroidota; c__Bacteroidia; o__Flavobacteriales; f__Flavobacteriaceae; g__Flavobacterium; s__Flavobacterium sp003097655
GB-GCA-001464475.1	d__Bacteria; p__Bacteroidota; c__Bacteroidia; o__Flavobacteriales; f__Flavobacteriaceae; g__Flavobacterium; s__Flavobacterium sp001464475
RS-GCF-003096035.1	d__Bacteria; p__Bacteroidota; c__Bacteroidia; o__Flavobacteriales; f__Flavobacteriaceae; g__Flavobacterium; s__Flavobacterium sp003096035
RS-GCF-000744835.1	d__Bacteria; p__Bacteroidota; c__Bacteroidia; o__Flavobacteriales; f__Flavobacteriaceae; g__Flavobacterium; s__Flavobacterium sp000744835
RS-GCF-003202435.1	d__Bacteria; p__Bacteroidota; c__Bacteroidia; o__Flavobacteriales; f__Flavobacteriaceae; g__Flavobacterium; s__Flavobacterium sp003202435
RS-GCF-000430025.1	d__Bacteria; p__Bacteroidota; c__Bacteroidia; o__Flavobacteriales; f__Flavobacteriaceae; g__Flavobacterium; s__Flavobacterium suncheonense
RS-GCF-900142715.1	d__Bacteria; p__Bacteroidota; c__Bacteroidia; o__Flavobacteriales; f__Flavobacteriaceae; g__Flavobacterium; s__Flavobacterium pectinovorum
RS-GCF-001507425.1	d__Bacteria; p__Bacteroidota; c__Bacteroidia; o__Flavobacteriales; f__Flavobacteriaceae; g__Flavobacterium; s__Flavobacterium sp001507425
RS-GCF-002797935.1	d__Bacteria; p__Bacteroidota; c__Bacteroidia; o__Flavobacteriales; f__Flavobacteriaceae; g__Flavobacterium; s__Flavobacterium sp002797935
RS-GCF-002251835.1	d__Bacteria; p__Bacteroidota; c__Bacteroidia; o__Flavobacteriales; f__Flavobacteriaceae; g__Flavobacterium; s__Flavobacterium cyanobacteriorum
RS-GCF-900100165.1	d__Bacteria; p__Bacteroidota; c__Bacteroidia; o__Flavobacteriales; f__Flavobacteriaceae; g__Flavobacterium; s__Flavobacterium glycines
RS-GCF-000378485.1	d__Bacteria; p__Bacteroidota; c__Bacteroidia; o__Flavobacteriales; f__Flavobacteriaceae; g__Flavobacterium; s__Flavobacterium rivuli
RS-GCF-002217355.1	d__Bacteria; p__Bacteroidota; c__Bacteroidia; o__Flavobacteriales; f__Flavobacteriaceae; g__Flavobacterium; s__Flavobacterium oncorhynchi
RS-GCF-000745775.1	d__Bacteria; p__Bacteroidota; c__Bacteroidia; o__Flavobacteriales; f__Flavobacteriaceae; g__Flavobacterium; s__Flavobacterium sp000745775
RS-GCF-001422725.1	d__Bacteria; p__Bacteroidota; c__Bacteroidia; o__Flavobacteriales; f__Flavobacteriaceae; g__Flavobacterium; s__Flavobacterium sp001422725
GB-GCA-002482945.1	d__Bacteria; p__Bacteroidota; c__Bacteroidia; o__Flavobacteriales; f__Flavobacteriaceae; g__Flavobacterium; s__Flavobacterium sp002482945
RS-GCF-001686925.1	d__Bacteria; p__Bacteroidota; c__Bacteroidia; o__Flavobacteriales; f__Flavobacteriaceae; g__Flavobacterium; s__Flavobacterium piscis
RS-GCF-900108955.1	d__Bacteria; p__Bacteroidota; c__Bacteroidia; o__Flavobacteriales; f__Flavobacteriaceae; g__Flavobacterium; s__Flavobacterium terrigena
RS-GCF-003097535.1	d__Bacteria; p__Bacteroidota; c__Bacteroidia; o__Flavobacteriales; f__Flavobacteriaceae; g__Flavobacterium; s__Flavobacterium sp003097535
RS-GCF-002150205.1	d__Bacteria; p__Bacteroidota; c__Bacteroidia; o__Flavobacteriales; f__Flavobacteriaceae; g__Flavobacterium; s__Flavobacterium sp002150205
RS-GCF-003254545.1	d__Bacteria; p__Bacteroidota; c__Bacteroidia; o__Flavobacteriales; f__Flavobacteriaceae; g__Flavobacterium; s__Flavobacterium tistrianum
RS-GCF-003076455.1	d__Bacteria; p__Bacteroidota; c__Bacteroidia; o__Flavobacteriales; f__Flavobacteriaceae; g__Flavobacterium; s__Flavobacterium faecale
RS-GCF-900142055.1	d__Bacteria; p__Bacteroidota; c__Bacteroidia; o__Flavobacteriales; f__Flavobacteriaceae; g__Flavobacterium; s__Flavobacterium haoranii
RS-GCF-003254745.1	d__Bacteria; p__Bacteroidota; c__Bacteroidia; o__Flavobacteriales; f__Flavobacteriaceae; g__Flavobacterium; s__Flavobacterium sp003254745
RS-GCF-001429295.1	d__Bacteria; p__Bacteroidota; c__Bacteroidia; o__Flavobacteriales; f__Flavobacteriaceae; g__Flavobacterium; s__Flavobacterium sp001429295
GB-GCA-002256385.1	d__Bacteria; p__Bacteroidota; c__Bacteroidia; o__Flavobacteriales; f__Flavobacteriaceae; g__Flavobacterium; s__Flavobacterium sp002256385
RS-GCF-000737695.1	d__Bacteria; p__Bacteroidota; c__Bacteroidia; o__Flavobacteriales; f__Flavobacteriaceae; g__Flavobacterium; s__Flavobacterium hydatis
RS-GCF-900143245.1	d__Bacteria; p__Bacteroidota; c__Bacteroidia; o__Flavobacteriales; f__Flavobacteriaceae; g__Flavobacterium; s__Flavobacterium fryxellicola
RS-GCF-900148835.1	d__Bacteria; p__Bacteroidota; c__Bacteroidia; o__Flavobacteriales; f__Flavobacteriaceae; g__Flavobacterium; s__Flavobacterium cucumis
RS-GCF-002204895.1	d__Bacteria; p__Bacteroidota; c__Bacteroidia; o__Flavobacteriales; f__Flavobacteriaceae; g__Flavobacterium; s__Flavobacterium columnare_C
RS-GCF-003148385.1	d__Bacteria; p__Bacteroidota; c__Bacteroidia; o__Flavobacteriales; f__Flavobacteriaceae; g__Flavobacterium; s__Flavobacterium sp003148385
RS-GCF-900129545.1	d__Bacteria; p__Bacteroidota; c__Bacteroidia; o__Flavobacteriales; f__Flavobacteriaceae; g__Flavobacterium; s__Flavobacterium fluvii
GB-GCA-002399805.1	d__Bacteria; p__Bacteroidota; c__Bacteroidia; o__Flavobacteriales; f__Flavobacteriaceae; g__Flavobacterium; s__Flavobacterium sp002399805
RS-GCF-003217415.1	d__Bacteria; p__Bacteroidota; c__Bacteroidia; o__Flavobacteriales; f__Flavobacteriaceae; g__Flavobacterium; s__Flavobacterium sp003217415
RS-GCF-900106645.1	d__Bacteria; p__Bacteroidota; c__Bacteroidia; o__Flavobacteriales; f__Flavobacteriaceae; g__Flavobacterium; s__Flavobacterium degerlachei
RS-GCF-001831475.1	d__Bacteria; p__Bacteroidota; c__Bacteroidia; o__Flavobacteriales; f__Flavobacteriaceae; g__Flavobacterium; s__Flavobacterium crassostreae
GB-GCA-003312425.1	d__Bacteria; p__Bacteroidota; c__Bacteroidia; o__Flavobacteriales; f__Flavobacteriaceae; g__Flavobacterium; s__Flavobacterium psychrolimnae
RS-GCF-003122385.1	d__Bacteria; p__Bacteroidota; c__Bacteroidia; o__Flavobacteriales; f__Flavobacteriaceae; g__Flavobacterium; s__Flavobacterium sp003122385
RS-GCF-000419685.1	d__Bacteria; p__Bacteroidota; c__Bacteroidia; o__Flavobacteriales; f__Flavobacteriaceae; g__Flavobacterium; s__Flavobacterium antarcticum
RS-GCF-000735715.2	d__Bacteria; p__Bacteroidota; c__Bacteroidia; o__Flavobacteriales; f__Flavobacteriaceae; g__Flavobacterium; s__Flavobacterium chungangense
RS-GCF-001879205.1	d__Bacteria; p__Bacteroidota; c__Bacteroidia; o__Flavobacteriales; f__Flavobacteriaceae; g__Flavobacterium; s__Flavobacterium johnsoniae_A
GB-GCA-002296885.1	d__Bacteria; p__Bacteroidota; c__Bacteroidia; o__Flavobacteriales; f__Flavobacteriaceae; g__Flavobacterium; s__Flavobacterium sp002296885
RS-GCF-003254565.1	d__Bacteria; p__Bacteroidota; c__Bacteroidia; o__Flavobacteriales; f__Flavobacteriaceae; g__Flavobacterium; s__Flavobacterium nitrogenifigens
RS-GCF-000016645.1	d__Bacteria; p__Bacteroidota; c__Bacteroidia; o__Flavobacteriales; f__Flavobacteriaceae; g__Flavobacterium; s__Flavobacterium johnsoniae
RS-GCF-001761465.1	d__Bacteria; p__Bacteroidota; c__Bacteroidia; o__Flavobacteriales; f__Flavobacteriaceae; g__Flavobacterium; s__Flavobacterium gilvum
GB-GCA-002737105.1	d__Bacteria; p__Bacteroidota; c__Bacteroidia; o__Flavobacteriales; f__Flavobacteriaceae; g__Flavobacterium; s__Flavobacterium sp002737105
RS-GCF-003076475.1	d__Bacteria; p__Bacteroidota; c__Bacteroidia; o__Flavobacteriales; f__Flavobacteriaceae; g__Flavobacterium; s__Flavobacterium sp003076475
RS-GCF-003254625.1	d__Bacteria; p__Bacteroidota; c__Bacteroidia; o__Flavobacteriales; f__Flavobacteriaceae; g__Flavobacterium; s__Flavobacterium ginsenosidimutans
RS-GCF-900129555.1	d__Bacteria; p__Bacteroidota; c__Bacteroidia; o__Flavobacteriales; f__Flavobacteriaceae; g__Flavobacterium; s__Flavobacterium defluvii
RS-GCF-000611675.1	d__Bacteria; p__Bacteroidota; c__Bacteroidia; o__Flavobacteriales; f__Flavobacteriaceae; g__Flavobacterium; s__Flavobacterium succinicans
RS-GCF-000686885.1	d__Bacteria; p__Bacteroidota; c__Bacteroidia; o__Flavobacteriales; f__Flavobacteriaceae; g__Flavobacterium; s__Flavobacterium sasangense
RS-GCF-002530675.1	d__Bacteria; p__Bacteroidota; c__Bacteroidia; o__Flavobacteriales; f__Flavobacteriaceae; g__Flavobacterium; s__Flavobacterium columnare
RS-GCF-900107635.1	d__Bacteria; p__Bacteroidota; c__Bacteroidia; o__Flavobacteriales; f__Flavobacteriaceae; g__Flavobacterium; s__Flavobacterium gillisiae
GB-GCA-002483285.1	d__Bacteria; p__Bacteroidota; c__Bacteroidia; o__Flavobacteriales; f__Flavobacteriaceae; g__Flavobacterium; s__Flavobacterium sp002483285
RS-GCF-003055625.1	d__Bacteria; p__Bacteroidota; c__Bacteroidia; o__Flavobacteriales; f__Flavobacteriaceae; g__Flavobacterium; s__Flavobacterium sp003055625
RS-GCF-900290975.1	d__Bacteria; p__Bacteroidota; c__Bacteroidia; o__Flavobacteriales; f__Flavobacteriaceae; g__Flavobacterium; s__Flavobacterium columnare_D
RS-GCF-001404975.1	d__Bacteria; p__Bacteroidota; c__Bacteroidia; o__Flavobacteriales; f__Flavobacteriaceae; g__Flavobacterium; s__Flavobacterium daejeonense_A
GB-GCA-002280815.1	d__Bacteria; p__Bacteroidota; c__Bacteroidia; o__Flavobacteriales; f__Flavobacteriaceae; g__Flavobacterium; s__Flavobacterium sp002280815
RS-GCF-900112975.1	d__Bacteria; p__Bacteroidota; c__Bacteroidia; o__Flavobacteriales; f__Flavobacteriaceae; g__Flavobacterium; s__Flavobacterium xueshanense
RS-GCF-900129585.1	d__Bacteria; p__Bacteroidota; c__Bacteroidia; o__Flavobacteriales; f__Flavobacteriaceae; g__Flavobacterium; s__Flavobacterium micromati
RS-GCF-002303885.1	d__Bacteria; p__Bacteroidota; c__Bacteroidia; o__Flavobacteriales; f__Flavobacteriaceae; g__Flavobacterium; s__Flavobacterium sp002303885
RS-GCF-001428525.1	d__Bacteria; p__Bacteroidota; c__Bacteroidia; o__Flavobacteriales; f__Flavobacteriaceae; g__Flavobacterium; s__Flavobacterium sp001428525
RS-GCF-001857965.1	d__Bacteria; p__Bacteroidota; c__Bacteroidia; o__Flavobacteriales; f__Flavobacteriaceae; g__Flavobacterium; s__Flavobacterium commune
GB-GCA-003293845.1	d__Bacteria; p__Bacteroidota; c__Bacteroidia; o__Flavobacteriales; f__Flavobacteriaceae; g__Flavobacterium; s__Flavobacterium sp003293845
RS-GCF-900142035.1	d__Bacteria; p__Bacteroidota; c__Bacteroidia; o__Flavobacteriales; f__Flavobacteriaceae; g__Flavobacterium; s__Flavobacterium terrae
RS-GCF-000422685.1	d__Bacteria; p__Bacteroidota; c__Bacteroidia; o__Flavobacteriales; f__Flavobacteriaceae; g__Flavobacterium; s__Flavobacterium gelidilacus
GB-GCA-002483315.1	d__Bacteria; p__Bacteroidota; c__Bacteroidia; o__Flavobacteriales; f__Flavobacteriaceae; g__Flavobacterium; s__Flavobacterium sp002483315
RS-GCF-003254585.1	d__Bacteria; p__Bacteroidota; c__Bacteroidia; o__Flavobacteriales; f__Flavobacteriaceae; g__Flavobacterium; s__Flavobacterium sp003254585
GB-GCA-003242135.1	d__Bacteria; p__Bacteroidota; c__Bacteroidia; o__Flavobacteriales; f__Flavobacteriaceae; g__Flavobacterium; s__Flavobacterium sp003242135
RS-GCF-003202405.1	d__Bacteria; p__Bacteroidota; c__Bacteroidia; o__Flavobacteriales; f__Flavobacteriaceae; g__Flavobacterium; s__Flavobacterium sp003202405
RS-GCF-000708595.2	d__Bacteria; p__Bacteroidota; c__Bacteroidia; o__Flavobacteriales; f__Flavobacteriaceae; g__Flavobacterium; s__Flavobacterium sp000708595
RS-GCF-002217245.1	d__Bacteria; p__Bacteroidota; c__Bacteroidia; o__Flavobacteriales; f__Flavobacteriaceae; g__Flavobacterium; s__Flavobacterium columnare_A
RS-GCF-900142885.1	d__Bacteria; p__Bacteroidota; c__Bacteroidia; o__Flavobacteriales; f__Flavobacteriaceae; g__Flavobacterium; s__Flavobacterium xinjiangense
RS-GCF-002917885.1	d__Bacteria; p__Bacteroidota; c__Bacteroidia; o__Flavobacteriales; f__Flavobacteriaceae; g__Flavobacterium; s__Flavobacterium croceum
RS-GCF-000425445.1	d__Bacteria; p__Bacteroidota; c__Bacteroidia; o__Flavobacteriales; f__Flavobacteriaceae; g__Flavobacterium; s__Flavobacterium denitrificans
RS-GCF-002222055.1	d__Bacteria; p__Bacteroidota; c__Bacteroidia; o__Flavobacteriales; f__Flavobacteriaceae; g__Flavobacterium; s__Flavobacterium araucananum
RS-GCF-001429765.1	d__Bacteria; p__Bacteroidota; c__Bacteroidia; o__Flavobacteriales; f__Flavobacteriaceae; g__Flavobacterium; s__Flavobacterium sp001429765
GB-GCA-002422095.1	d__Bacteria; p__Bacteroidota; c__Bacteroidia; o__Flavobacteriales; f__Flavobacteriaceae; g__Flavobacterium; s__Flavobacterium sp002422095
GB-GCA-003312915.1	d__Bacteria; p__Bacteroidota; c__Bacteroidia; o__Flavobacteriales; f__Flavobacteriaceae; g__Flavobacterium; s__Flavobacterium sp003312915
GB-GCA-002428305.1	d__Bacteria; p__Bacteroidota; c__Bacteroidia; o__Flavobacteriales; f__Flavobacteriaceae; g__Flavobacterium; s__Flavobacterium sp002428305
GB-GCA-003105115.1	d__Bacteria; p__Bacteroidota; c__Bacteroidia; o__Flavobacteriales; f__Flavobacteriaceae; g__Flavobacterium; s__Flavobacterium sp003105115
RS-GCF-002304005.1	d__Bacteria; p__Bacteroidota; c__Bacteroidia; o__Flavobacteriales; f__Flavobacteriaceae; g__Flavobacterium; s__Flavobacterium sp002304005
RS-GCF-900110615.1	d__Bacteria; p__Bacteroidota; c__Bacteroidia; o__Flavobacteriales; f__Flavobacteriaceae; g__Flavobacterium; s__Flavobacterium urocaniciphilum
RS-GCF-900129705.1	d__Bacteria; p__Bacteroidota; c__Bacteroidia; o__Flavobacteriales; f__Flavobacteriaceae; g__Flavobacterium; s__Flavobacterium granuli
GB-GCA-001800945.1	d__Bacteria; p__Bacteroidota; c__Bacteroidia; o__Flavobacteriales; f__Flavobacteriaceae; g__Flavobacterium; s__Flavobacterium sp001800945
RS-GCF-001602525.1	d__Bacteria; p__Bacteroidota; c__Bacteroidia; o__Flavobacteriales; f__Flavobacteriaceae; g__Flavobacterium; s__Flavobacterium chilense
RS-GCF-001278115.1	d__Bacteria; p__Bacteroidota; c__Bacteroidia; o__Flavobacteriales; f__Flavobacteriaceae; g__Flavobacterium; s__Flavobacterium akiainvivens
RS-GCF-900100375.1	d__Bacteria; p__Bacteroidota; c__Bacteroidia; o__Flavobacteriales; f__Flavobacteriaceae; g__Flavobacterium; s__Flavobacterium noncentrifugens
RS-GCF-000264055.1	d__Bacteria; p__Bacteroidota; c__Bacteroidia; o__Flavobacteriales; f__Flavobacteriaceae; g__Flavobacterium; s__Flavobacterium sp000264055
RS-GCF-000967805.1	d__Bacteria; p__Bacteroidota; c__Bacteroidia; o__Flavobacteriales; f__Flavobacteriaceae; g__Flavobacterium; s__Flavobacterium sp000967805
GB-GCA-001874325.1	d__Bacteria; p__Bacteroidota; c__Bacteroidia; o__Flavobacteriales; f__Flavobacteriaceae; g__Flavobacterium; s__Flavobacterium sp001874325
GB-GCA-001898245.1	d__Bacteria; p__Bacteroidota; c__Bacteroidia; o__Flavobacteriales; f__Flavobacteriaceae; g__Flavobacterium; s__Flavobacterium sp001898245
RS-GCF-000425425.1	d__Bacteria; p__Bacteroidota; c__Bacteroidia; o__Flavobacteriales; f__Flavobacteriaceae; g__Flavobacterium; s__Flavobacterium daejeonense
RS-GCF-000757385.1	d__Bacteria; p__Bacteroidota; c__Bacteroidia; o__Flavobacteriales; f__Flavobacteriaceae; g__Flavobacterium; s__Flavobacterium aquatile
RS-GCF-001662485.1	d__Bacteria; p__Bacteroidota; c__Bacteroidia; o__Flavobacteriales; f__Flavobacteriaceae; g__Flavobacterium; s__Flavobacterium succinicans_A
RS-GCF-000422725.1	d__Bacteria; p__Bacteroidota; c__Bacteroidia; o__Flavobacteriales; f__Flavobacteriaceae; g__Flavobacterium; s__Flavobacterium subsaxonicum
RS-GCF-002846575.1	d__Bacteria; p__Bacteroidota; c__Bacteroidia; o__Flavobacteriales; f__Flavobacteriaceae; g__Flavobacterium; s__Flavobacterium lindanitolerans
RS-GCF-002210235.1	d__Bacteria; p__Bacteroidota; c__Bacteroidia; o__Flavobacteriales; f__Flavobacteriaceae; g__Flavobacterium; s__Flavobacterium sp002210235
GB-GCA-002482975.1	d__Bacteria; p__Bacteroidota; c__Bacteroidia; o__Flavobacteriales; f__Flavobacteriaceae; g__Flavobacterium; s__Flavobacterium sp002482975
RS-GCF-002217285.1	d__Bacteria; p__Bacteroidota; c__Bacteroidia; o__Flavobacteriales; f__Flavobacteriaceae; g__Flavobacterium; s__Flavobacterium hercynium
RS-GCF-900101895.1	d__Bacteria; p__Bacteroidota; c__Bacteroidia; o__Flavobacteriales; f__Flavobacteriaceae; g__Flavobacterium; s__Flavobacterium caeni
RS-GCF-000218485.1	d__Bacteria; p__Bacteroidota; c__Bacteroidia; o__Flavobacteriales; f__Flavobacteriaceae; g__Aquimarina; s__Aquimarina agarivorans
RS-GCF-900312745.1	d__Bacteria; p__Bacteroidota; c__Bacteroidia; o__Flavobacteriales; f__Flavobacteriaceae; g__Aquimarina; s__Aquimarina sp900312745
RS-GCF-000520955.1	d__Bacteria; p__Bacteroidota; c__Bacteroidia; o__Flavobacteriales; f__Flavobacteriaceae; g__Aquimarina; s__Aquimarina pacifica
RS-GCF-000255455.1	d__Bacteria; p__Bacteroidota; c__Bacteroidia; o__Flavobacteriales; f__Flavobacteriaceae; g__Aquimarina; s__Aquimarina agarilytica
RS-GCF-002895435.1	d__Bacteria; p__Bacteroidota; c__Bacteroidia; o__Flavobacteriales; f__Flavobacteriaceae; g__Aquimarina; s__Aquimarina sp002895435
RS-GCF-001401755.1	d__Bacteria; p__Bacteroidota; c__Bacteroidia; o__Flavobacteriales; f__Flavobacteriaceae; g__Aquimarina; s__Aquimarina longa
RS-GCF-900299505.1	d__Bacteria; p__Bacteroidota; c__Bacteroidia; o__Flavobacteriales; f__Flavobacteriaceae; g__Aquimarina; s__Aquimarina sp900299505
RS-GCF-900312735.1	d__Bacteria; p__Bacteroidota; c__Bacteroidia; o__Flavobacteriales; f__Flavobacteriaceae; g__Aquimarina; s__Aquimarina sp900312735
RS-GCF-900299535.1	d__Bacteria; p__Bacteroidota; c__Bacteroidia; o__Flavobacteriales; f__Flavobacteriaceae; g__Aquimarina; s__Aquimarina sp900299535
RS-GCF-002846555.1	d__Bacteria; p__Bacteroidota; c__Bacteroidia; o__Flavobacteriales; f__Flavobacteriaceae; g__Aquimarina; s__Aquimarina sp002846555
RS-GCF-900299525.1	d__Bacteria; p__Bacteroidota; c__Bacteroidia; o__Flavobacteriales; f__Flavobacteriaceae; g__Aquimarina; s__Aquimarina sp900299525
RS-GCF-900141785.1	d__Bacteria; p__Bacteroidota; c__Bacteroidia; o__Flavobacteriales; f__Flavobacteriaceae; g__Aquimarina; s__Aquimarina spongiae
RS-GCF-000430645.1	d__Bacteria; p__Bacteroidota; c__Bacteroidia; o__Flavobacteriales; f__Flavobacteriaceae; g__Aquimarina; s__Aquimarina latercula
RS-GCF-900312815.1	d__Bacteria; p__Bacteroidota; c__Bacteroidia; o__Flavobacteriales; f__Flavobacteriaceae; g__Aquimarina; s__Aquimarina sp900312815
GB-GCA-002471825.1	d__Bacteria; p__Bacteroidota; c__Bacteroidia; o__Flavobacteriales; f__Flavobacteriaceae; g__Polaribacter; s__Polaribacter sp002471825
RS-GCF-001761365.1	d__Bacteria; p__Bacteroidota; c__Bacteroidia; o__Flavobacteriales; f__Flavobacteriaceae; g__Polaribacter; s__Polaribacter vadi
GB-GCA-000981625.1	d__Bacteria; p__Bacteroidota; c__Bacteroidia; o__Flavobacteriales; f__Flavobacteriaceae; g__Polaribacter; s__Polaribacter sp000981625
RS-GCF-001280865.1	d__Bacteria; p__Bacteroidota; c__Bacteroidia; o__Flavobacteriales; f__Flavobacteriaceae; g__Polaribacter; s__Polaribacter dokdonensis
RS-GCF-002954685.1	d__Bacteria; p__Bacteroidota; c__Bacteroidia; o__Flavobacteriales; f__Flavobacteriaceae; g__Polaribacter; s__Polaribacter porphyrae
RS-GCF-000153225.1	d__Bacteria; p__Bacteroidota; c__Bacteroidia; o__Flavobacteriales; f__Flavobacteriaceae; g__Polaribacter; s__Polaribacter irgensii
RS-GCF-002954605.1	d__Bacteria; p__Bacteroidota; c__Bacteroidia; o__Flavobacteriales; f__Flavobacteriaceae; g__Polaribacter; s__Polaribacter butkevichii
RS-GCF-003129485.1	d__Bacteria; p__Bacteroidota; c__Bacteroidia; o__Flavobacteriales; f__Flavobacteriaceae; g__Polaribacter; s__Polaribacter sp003129485
RS-GCF-000152945.2	d__Bacteria; p__Bacteroidota; c__Bacteroidia; o__Flavobacteriales; f__Flavobacteriaceae; g__Polaribacter; s__Polaribacter sp000152945
RS-GCF-000766795.1	d__Bacteria; p__Bacteroidota; c__Bacteroidia; o__Flavobacteriales; f__Flavobacteriaceae; g__Polaribacter; s__Polaribacter sp000766795
RS-GCF-002201235.1	d__Bacteria; p__Bacteroidota; c__Bacteroidia; o__Flavobacteriales; f__Flavobacteriaceae; g__Polaribacter; s__Polaribacter tangerinus
RS-GCF-900105145.1	d__Bacteria; p__Bacteroidota; c__Bacteroidia; o__Flavobacteriales; f__Flavobacteriaceae; g__Polaribacter; s__Polaribacter sp900105145
RS-GCF-000687935.1	d__Bacteria; p__Bacteroidota; c__Bacteroidia; o__Flavobacteriales; f__Flavobacteriaceae; g__Polaribacter; s__Polaribacter sp000687935
RS-GCF-002163835.1	d__Bacteria; p__Bacteroidota; c__Bacteroidia; o__Flavobacteriales; f__Flavobacteriaceae; g__Polaribacter; s__Polaribacter sp002163835
RS-GCF-002201315.1	d__Bacteria; p__Bacteroidota; c__Bacteroidia; o__Flavobacteriales; f__Flavobacteriaceae; g__Polaribacter; s__Polaribacter haliotis
RS-GCF-002831685.1	d__Bacteria; p__Bacteroidota; c__Bacteroidia; o__Flavobacteriales; f__Flavobacteriaceae; g__Polaribacter; s__Polaribacter sp002831685
RS-GCF-002005425.1	d__Bacteria; p__Bacteroidota; c__Bacteroidia; o__Flavobacteriales; f__Flavobacteriaceae; g__Polaribacter; s__Polaribacter sp002005425
RS-GCF-900188355.1	d__Bacteria; p__Bacteroidota; c__Bacteroidia; o__Flavobacteriales; f__Flavobacteriaceae; g__Lutibacter; s__Lutibacter flavus
RS-GCF-001543325.1	d__Bacteria; p__Bacteroidota; c__Bacteroidia; o__Flavobacteriales; f__Flavobacteriaceae; g__Lutibacter; s__Lutibacter profundi
RS-GCF-003260195.1	d__Bacteria; p__Bacteroidota; c__Bacteroidia; o__Flavobacteriales; f__Flavobacteriaceae; g__Lutibacter; s__Lutibacter sp003260195
RS-GCF-900106565.1	d__Bacteria; p__Bacteroidota; c__Bacteroidia; o__Flavobacteriales; f__Flavobacteriaceae; g__Lutibacter; s__Lutibacter oricola
GB-GCA-002842505.1	d__Bacteria; p__Bacteroidota; c__Bacteroidia; o__Flavobacteriales; f__Flavobacteriaceae; g__Lutibacter; s__Lutibacter sp002842505
GB-GCA-001800975.1	d__Bacteria; p__Bacteroidota; c__Bacteroidia; o__Flavobacteriales; f__Flavobacteriaceae; g__Lutibacter; s__Lutibacter sp001800975
RS-GCF-900188235.1	d__Bacteria; p__Bacteroidota; c__Bacteroidia; o__Flavobacteriales; f__Flavobacteriaceae; g__Lutibacter; s__Lutibacter agarilyticus
GB-GCA-002733285.1	d__Bacteria; p__Bacteroidota; c__Bacteroidia; o__Flavobacteriales; f__Flavobacteriaceae; g__Lutibacter; s__Lutibacter sp002733285
GB-GCA-002390165.1	d__Bacteria; p__Bacteroidota; c__Bacteroidia; o__Flavobacteriales; f__Flavobacteriaceae; g__Lutibacter; s__Lutibacter sp002390165
RS-GCF-900099675.1	d__Bacteria; p__Bacteroidota; c__Bacteroidia; o__Flavobacteriales; f__Flavobacteriaceae; g__Myroides; s__Myroides phaeus
RS-GCF-900109075.1	d__Bacteria; p__Bacteroidota; c__Bacteroidia; o__Flavobacteriales; f__Flavobacteriaceae; g__Myroides; s__Myroides marinus
RS-GCF-001485415.1	d__Bacteria; p__Bacteroidota; c__Bacteroidia; o__Flavobacteriales; f__Flavobacteriaceae; g__Myroides; s__Myroides odoratimimus
RS-GCF-000246945.1	d__Bacteria; p__Bacteroidota; c__Bacteroidia; o__Flavobacteriales; f__Flavobacteriaceae; g__Myroides; s__Myroides injenensis
GB-GCA-002286775.1	d__Bacteria; p__Bacteroidota; c__Bacteroidia; o__Flavobacteriales; f__Flavobacteriaceae; g__Myroides; s__Myroides sp002286775
RS-GCF-001549985.1	d__Bacteria; p__Bacteroidota; c__Bacteroidia; o__Flavobacteriales; f__Flavobacteriaceae; g__Myroides; s__Myroides odoratus_A
RS-GCF-000833025.1	d__Bacteria; p__Bacteroidota; c__Bacteroidia; o__Flavobacteriales; f__Flavobacteriaceae; g__Myroides; s__Myroides profundi
RS-GCF-900114085.1	d__Bacteria; p__Bacteroidota; c__Bacteroidia; o__Flavobacteriales; f__Flavobacteriaceae; g__Myroides; s__Myroides guanonis
GB-GCA-002337605.1	d__Bacteria; p__Bacteroidota; c__Bacteroidia; o__Flavobacteriales; f__Flavobacteriaceae; g__UBA3611; s__UBA3611 sp002337605
GB-GCA-002707745.1	d__Bacteria; p__Bacteroidota; c__Bacteroidia; o__Flavobacteriales; f__Flavobacteriaceae; g__UBA3611; s__UBA3611 sp002707745
RS-GCF-002744755.1	d__Bacteria; p__Bacteroidota; c__Bacteroidia; o__Flavobacteriales; f__Flavobacteriaceae; g__Leeuwenhoekiella; s__Leeuwenhoekiella nanhaiensis
RS-GCF-000687915.1	d__Bacteria; p__Bacteroidota; c__Bacteroidia; o__Flavobacteriales; f__Flavobacteriaceae; g__Leeuwenhoekiella; s__Leeuwenhoekiella sp000687915
RS-GCF-000733945.1	d__Bacteria; p__Bacteroidota; c__Bacteroidia; o__Flavobacteriales; f__Flavobacteriaceae; g__Leeuwenhoekiella; s__Leeuwenhoekiella sp000733945
RS-GCF-900215295.1	d__Bacteria; p__Bacteroidota; c__Bacteroidia; o__Flavobacteriales; f__Flavobacteriaceae; g__Salinimicrobium; s__Salinimicrobium sediminis
RS-GCF-900102915.1	d__Bacteria; p__Bacteroidota; c__Bacteroidia; o__Flavobacteriales; f__Flavobacteriaceae; g__Salinimicrobium; s__Salinimicrobium catena
RS-GCF-000424665.1	d__Bacteria; p__Bacteroidota; c__Bacteroidia; o__Flavobacteriales; f__Flavobacteriaceae; g__Salinimicrobium; s__Salinimicrobium terrae
RS-GCF-000423585.1	d__Bacteria; p__Bacteroidota; c__Bacteroidia; o__Flavobacteriales; f__Flavobacteriaceae; g__Salinimicrobium; s__Salinimicrobium xinjiangense
RS-GCF-900142175.1	d__Bacteria; p__Bacteroidota; c__Bacteroidia; o__Flavobacteriales; f__Flavobacteriaceae; g__Maribacter; s__Maribacter aquivivus
RS-GCF-000621125.1	d__Bacteria; p__Bacteroidota; c__Bacteroidia; o__Flavobacteriales; f__Flavobacteriaceae; g__Maribacter; s__Maribacter antarcticus
RS-GCF-002742265.1	d__Bacteria; p__Bacteroidota; c__Bacteroidia; o__Flavobacteriales; f__Flavobacteriaceae; g__Maribacter; s__Maribacter sp002742265
RS-GCF-001447995.1	d__Bacteria; p__Bacteroidota; c__Bacteroidia; o__Flavobacteriales; f__Flavobacteriaceae; g__Maribacter; s__Maribacter dokdonensis
RS-GCF-900109345.1	d__Bacteria; p__Bacteroidota; c__Bacteroidia; o__Flavobacteriales; f__Flavobacteriaceae; g__Maribacter; s__Maribacter orientalis
RS-GCF-000744105.1	d__Bacteria; p__Bacteroidota; c__Bacteroidia; o__Flavobacteriales; f__Flavobacteriaceae; g__Maribacter; s__Maribacter forsetii
RS-GCF-001913155.1	d__Bacteria; p__Bacteroidota; c__Bacteroidia; o__Flavobacteriales; f__Flavobacteriaceae; g__Maribacter; s__Maribacter sp001913155
RS-GCF-002742365.1	d__Bacteria; p__Bacteroidota; c__Bacteroidia; o__Flavobacteriales; f__Flavobacteriaceae; g__Maribacter; s__Maribacter sp002742365
RS-GCF-001020565.1	d__Bacteria; p__Bacteroidota; c__Bacteroidia; o__Flavobacteriales; f__Flavobacteriaceae; g__Maribacter; s__Maribacter thermophilus
RS-GCF-002269385.1	d__Bacteria; p__Bacteroidota; c__Bacteroidia; o__Flavobacteriales; f__Flavobacteriaceae; g__Maribacter; s__Maribacter cobaltidurans
GB-GCA-003075045.1	d__Bacteria; p__Bacteroidota; c__Bacteroidia; o__Flavobacteriales; f__Flavobacteriaceae; g__Maribacter; s__Maribacter sp003075045
RS-GCF-002813915.1	d__Bacteria; p__Bacteroidota; c__Bacteroidia; o__Flavobacteriales; f__Flavobacteriaceae; g__Tenacibaculum; s__Tenacibaculum sp002813915
RS-GCF-900239505.1	d__Bacteria; p__Bacteroidota; c__Bacteroidia; o__Flavobacteriales; f__Flavobacteriaceae; g__Tenacibaculum; s__Tenacibaculum sp900239505
RS-GCF-900105455.1	d__Bacteria; p__Bacteroidota; c__Bacteroidia; o__Flavobacteriales; f__Flavobacteriaceae; g__Tenacibaculum; s__Tenacibaculum sp900105455
RS-GCF-001936575.1	d__Bacteria; p__Bacteroidota; c__Bacteroidia; o__Flavobacteriales; f__Flavobacteriaceae; g__Tenacibaculum; s__Tenacibaculum agarivorans
RS-GCF-900129475.1	d__Bacteria; p__Bacteroidota; c__Bacteroidia; o__Flavobacteriales; f__Flavobacteriaceae; g__Tenacibaculum; s__Tenacibaculum mesophilum
RS-GCF-900198195.1	d__Bacteria; p__Bacteroidota; c__Bacteroidia; o__Flavobacteriales; f__Flavobacteriaceae; g__Tenacibaculum; s__Tenacibaculum jejuense
RS-GCF-000430545.1	d__Bacteria; p__Bacteroidota; c__Bacteroidia; o__Flavobacteriales; f__Flavobacteriaceae; g__Tenacibaculum; s__Tenacibaculum ovolyticum
RS-GCF-900105985.1	d__Bacteria; p__Bacteroidota; c__Bacteroidia; o__Flavobacteriales; f__Flavobacteriaceae; g__Tenacibaculum; s__Tenacibaculum sp900105985
RS-GCF-900099815.1	d__Bacteria; p__Bacteroidota; c__Bacteroidia; o__Flavobacteriales; f__Flavobacteriaceae; g__Psychroflexus; s__Psychroflexus sediminis
RS-GCF-000153485.2	d__Bacteria; p__Bacteroidota; c__Bacteroidia; o__Flavobacteriales; f__Flavobacteriaceae; g__Psychroflexus; s__Psychroflexus torquis
RS-GCF-900107595.1	d__Bacteria; p__Bacteroidota; c__Bacteroidia; o__Flavobacteriales; f__Flavobacteriaceae; g__Psychroflexus; s__Psychroflexus halocasei
RS-GCF-000378765.1	d__Bacteria; p__Bacteroidota; c__Bacteroidia; o__Flavobacteriales; f__Flavobacteriaceae; g__Psychroflexus; s__Psychroflexus tropicus
RS-GCF-002831625.1	d__Bacteria; p__Bacteroidota; c__Bacteroidia; o__Flavobacteriales; f__Flavobacteriaceae; g__Nonlabens; s__Nonlabens sp002831625
RS-GCF-002117125.1	d__Bacteria; p__Bacteroidota; c__Bacteroidia; o__Flavobacteriales; f__Flavobacteriaceae; g__Nonlabens; s__Nonlabens spongiae
RS-GCF-002954765.1	d__Bacteria; p__Bacteroidota; c__Bacteroidia; o__Flavobacteriales; f__Flavobacteriaceae; g__Nonlabens; s__Nonlabens arenilitoris
RS-GCF-900101765.1	d__Bacteria; p__Bacteroidota; c__Bacteroidia; o__Flavobacteriales; f__Flavobacteriaceae; g__Nonlabens; s__Nonlabens sp900101765
RS-GCF-000831385.1	d__Bacteria; p__Bacteroidota; c__Bacteroidia; o__Flavobacteriales; f__Flavobacteriaceae; g__Nonlabens; s__Nonlabens marinus
RS-GCF-900119185.1	d__Bacteria; p__Bacteroidota; c__Bacteroidia; o__Flavobacteriales; f__Flavobacteriaceae; g__Sinomicrobium; s__Sinomicrobium oceani
GB-GCA-003285545.1	d__Bacteria; p__Bacteroidota; c__Bacteroidia; o__Flavobacteriales; f__Flavobacteriaceae; g__Sinomicrobium; s__Sinomicrobium sp003285545
GB-GCA-002364535.1	d__Bacteria; p__Bacteroidota; c__Bacteroidia; o__Flavobacteriales; f__Flavobacteriaceae; g__UBA8316; s__UBA8316 sp002364535
GB-GCA-002695445.1	d__Bacteria; p__Bacteroidota; c__Bacteroidia; o__Flavobacteriales; f__Flavobacteriaceae; g__UBA8316; s__UBA8316 sp002695445
GB-GCA-002716845.1	d__Bacteria; p__Bacteroidota; c__Bacteroidia; o__Flavobacteriales; f__Flavobacteriaceae; g__UBA8316; s__UBA8316 sp002716845
GB-GCA-002452975.1	d__Bacteria; p__Bacteroidota; c__Bacteroidia; o__Flavobacteriales; f__Flavobacteriaceae; g__Muricauda; s__Muricauda sp002452975
GB-GCA-002699205.1	d__Bacteria; p__Bacteroidota; c__Bacteroidia; o__Flavobacteriales; f__Flavobacteriaceae; g__Muricauda; s__Muricauda sp002699205
RS-GCF-001683915.1	d__Bacteria; p__Bacteroidota; c__Bacteroidia; o__Flavobacteriales; f__Flavobacteriaceae; g__Muricauda; s__Muricauda sp001683915
RS-GCF-003057865.1	d__Bacteria; p__Bacteroidota; c__Bacteroidia; o__Flavobacteriales; f__Flavobacteriaceae; g__Muricauda; s__Muricauda sp003057865
RS-GCF-002940745.1	d__Bacteria; p__Bacteroidota; c__Bacteroidia; o__Flavobacteriales; f__Flavobacteriaceae; g__Hanstruepera; s__Hanstruepera sp002940745
RS-GCF-002895005.1	d__Bacteria; p__Bacteroidota; c__Bacteroidia; o__Flavobacteriales; f__Flavobacteriaceae; g__Hanstruepera; s__Hanstruepera neustonica
RS-GCF-000423045.1	d__Bacteria; p__Bacteroidota; c__Bacteroidia; o__Flavobacteriales; f__Flavobacteriaceae; g__Gramella; s__Gramella portivictoriae
RS-GCF-900105135.1	d__Bacteria; p__Bacteroidota; c__Bacteroidia; o__Flavobacteriales; f__Flavobacteriaceae; g__Gramella; s__Gramella sp900105135
RS-GCF-003024155.1	d__Bacteria; p__Bacteroidota; c__Bacteroidia; o__Flavobacteriales; f__Flavobacteriaceae; g__Gramella; s__Gramella sp003024155
RS-GCF-003054225.1	d__Bacteria; p__Bacteroidota; c__Bacteroidia; o__Flavobacteriales; f__Flavobacteriaceae; g__Gramella; s__Gramella gaetbulicola
RS-GCF-000212355.1	d__Bacteria; p__Bacteroidota; c__Bacteroidia; o__Flavobacteriales; f__Flavobacteriaceae; g__Dokdonia; s__Dokdonia sp000212355
RS-GCF-900188275.1	d__Bacteria; p__Bacteroidota; c__Bacteroidia; o__Flavobacteriales; f__Flavobacteriaceae; g__Dokdonia; s__Dokdonia pacifica
RS-GCF-001413955.1	d__Bacteria; p__Bacteroidota; c__Bacteroidia; o__Flavobacteriales; f__Flavobacteriaceae; g__Flagellimonas; s__Flagellimonas eckloniae
RS-GCF-900215465.1	d__Bacteria; p__Bacteroidota; c__Bacteroidia; o__Flavobacteriales; f__Flavobacteriaceae; g__Flagellimonas; s__Flagellimonas pacificum
RS-GCF-900115115.1	d__Bacteria; p__Bacteroidota; c__Bacteroidia; o__Flavobacteriales; f__Flavobacteriaceae; g__Flavobacterium_A; s__Flavobacterium_A ummariense
RS-GCF-002807015.1	d__Bacteria; p__Bacteroidota; c__Bacteroidia; o__Flavobacteriales; f__Flavobacteriaceae; g__Flavobacterium_A; s__Flavobacterium_A sp002807015
GB-GCA-002360925.1	d__Bacteria; p__Bacteroidota; c__Bacteroidia; o__Flavobacteriales; f__Flavobacteriaceae; g__Flavobacterium_A; s__Flavobacterium_A sp002360925
RS-GCF-900108395.1	d__Bacteria; p__Bacteroidota; c__Bacteroidia; o__Flavobacteriales; f__Flavobacteriaceae; g__Flavobacterium_A; s__Flavobacterium_A marinum
RS-GCF-900104785.1	d__Bacteria; p__Bacteroidota; c__Bacteroidia; o__Flavobacteriales; f__Flavobacteriaceae; g__Psychroserpens; s__Psychroserpens sp900104785
RS-GCF-000826645.1	d__Bacteria; p__Bacteroidota; c__Bacteroidia; o__Flavobacteriales; f__Flavobacteriaceae; g__Psychroserpens; s__Psychroserpens mesophilus
RS-GCF-000425305.1	d__Bacteria; p__Bacteroidota; c__Bacteroidia; o__Flavobacteriales; f__Flavobacteriaceae; g__Psychroserpens; s__Psychroserpens burtonensis
GB-GCA-001873105.1	d__Bacteria; p__Bacteroidota; c__Bacteroidia; o__Flavobacteriales; f__Flavobacteriaceae; g__CG2-30-34-30; s__CG2-30-34-30 sp001873105
RS-GCF-002813425.1	d__Bacteria; p__Bacteroidota; c__Bacteroidia; o__Flavobacteriales; f__Flavobacteriaceae; g__Cellulophaga; s__Cellulophaga sp002813425
RS-GCF-000799565.1	d__Bacteria; p__Bacteroidota; c__Bacteroidia; o__Flavobacteriales; f__Flavobacteriaceae; g__Cellulophaga; s__Cellulophaga sp000799565
RS-GCF-001999725.1	d__Bacteria; p__Bacteroidota; c__Bacteroidia; o__Flavobacteriales; f__Flavobacteriaceae; g__Cellulophaga; s__Cellulophaga sp001999725
RS-GCF-000186265.1	d__Bacteria; p__Bacteroidota; c__Bacteroidia; o__Flavobacteriales; f__Flavobacteriaceae; g__Cellulophaga; s__Cellulophaga algicola
RS-GCF-003258355.1	d__Bacteria; p__Bacteroidota; c__Bacteroidia; o__Flavobacteriales; f__Flavobacteriaceae; g__Confluentibacter; s__Confluentibacter sp003258355
RS-GCF-002807055.1	d__Bacteria; p__Bacteroidota; c__Bacteroidia; o__Flavobacteriales; f__Flavobacteriaceae; g__Confluentibacter; s__Confluentibacter citreus
RS-GCF-000171875.1	d__Bacteria; p__Bacteroidota; c__Bacteroidia; o__Flavobacteriales; f__Flavobacteriaceae; g__Winogradskyella; s__Winogradskyella sp000171875
RS-GCF-900105425.1	d__Bacteria; p__Bacteroidota; c__Bacteroidia; o__Flavobacteriales; f__Flavobacteriaceae; g__Winogradskyella; s__Winogradskyella sp900105425
GB-GCA-002706045.1	d__Bacteria; p__Bacteroidota; c__Bacteroidia; o__Flavobacteriales; f__Flavobacteriaceae; g__Winogradskyella; s__Winogradskyella sp002706045
RS-GCF-000828715.1	d__Bacteria; p__Bacteroidota; c__Bacteroidia; o__Flavobacteriales; f__Flavobacteriaceae; g__Winogradskyella; s__Winogradskyella sp000828715
GB-GCA-002722255.1	d__Bacteria; p__Bacteroidota; c__Bacteroidia; o__Flavobacteriales; f__Flavobacteriaceae; g__Winogradskyella; s__Winogradskyella sp002722255
RS-GCF-003217215.1	d__Bacteria; p__Bacteroidota; c__Bacteroidia; o__Flavobacteriales; f__Flavobacteriaceae; g__Winogradskyella; s__Winogradskyella epiphytica
RS-GCF-002266855.1	d__Bacteria; p__Bacteroidota; c__Bacteroidia; o__Flavobacteriales; f__Flavobacteriaceae; g__Winogradskyella; s__Winogradskyella aurantia
GB-GCA-002733665.1	d__Bacteria; p__Bacteroidota; c__Bacteroidia; o__Flavobacteriales; f__Flavobacteriaceae; g__LPB0138; s__LPB0138 sp002733665
GB-GCA-001874265.1	d__Bacteria; p__Bacteroidota; c__Bacteroidia; o__Flavobacteriales; f__Flavobacteriaceae; g__LPB0138; s__LPB0138 sp001874265
RS-GCF-001761325.1	d__Bacteria; p__Bacteroidota; c__Bacteroidia; o__Flavobacteriales; f__Flavobacteriaceae; g__LPB0138; s__LPB0138 sp001761325
RS-GCF-002909235.1	d__Bacteria; p__Bacteroidota; c__Bacteroidia; o__Flavobacteriales; f__Flavobacteriaceae; g__Arenibacter; s__Arenibacter catalasegens
RS-GCF-000733925.1	d__Bacteria; p__Bacteroidota; c__Bacteroidia; o__Flavobacteriales; f__Flavobacteriaceae; g__Arenibacter; s__Arenibacter algicola
RS-GCF-002909255.1	d__Bacteria; p__Bacteroidota; c__Bacteroidia; o__Flavobacteriales; f__Flavobacteriaceae; g__Arenibacter; s__Arenibacter hampyeongensis
RS-GCF-000429545.1	d__Bacteria; p__Bacteroidota; c__Bacteroidia; o__Flavobacteriales; f__Flavobacteriaceae; g__Arenibacter; s__Arenibacter certesii
RS-GCF-900177645.1	d__Bacteria; p__Bacteroidota; c__Bacteroidia; o__Flavobacteriales; f__Flavobacteriaceae; g__Arenibacter; s__Arenibacter troitsensis
RS-GCF-900141935.1	d__Bacteria; p__Bacteroidota; c__Bacteroidia; o__Flavobacteriales; f__Flavobacteriaceae; g__Arenibacter; s__Arenibacter nanhaiticus
RS-GCF-002198115.1	d__Bacteria; p__Bacteroidota; c__Bacteroidia; o__Flavobacteriales; f__Flavobacteriaceae; g__Robiginitalea; s__Robiginitalea sp002198115
RS-GCF-000024125.1	d__Bacteria; p__Bacteroidota; c__Bacteroidia; o__Flavobacteriales; f__Flavobacteriaceae; g__Robiginitalea; s__Robiginitalea biformata
RS-GCF-900115205.1	d__Bacteria; p__Bacteroidota; c__Bacteroidia; o__Flavobacteriales; f__Flavobacteriaceae; g__Robiginitalea; s__Robiginitalea myxolifaciens
RS-GCF-001641085.1	d__Bacteria; p__Bacteroidota; c__Bacteroidia; o__Flavobacteriales; f__Flavobacteriaceae; g__Aequorivita; s__Aequorivita soesokkakensis
RS-GCF-001573155.1	d__Bacteria; p__Bacteroidota; c__Bacteroidia; o__Flavobacteriales; f__Flavobacteriaceae; g__Aequorivita; s__Aequorivita aquimaris
RS-GCF-900489465.1	d__Bacteria; p__Bacteroidota; c__Bacteroidia; o__Flavobacteriales; f__Flavobacteriaceae; g__Aequorivita; s__Aequorivita sp900489465
GB-GCA-002364215.1	d__Bacteria; p__Bacteroidota; c__Bacteroidia; o__Flavobacteriales; f__Flavobacteriaceae; g__Aequorivita; s__Aequorivita sp002364215
RS-GCF-000265385.1	d__Bacteria; p__Bacteroidota; c__Bacteroidia; o__Flavobacteriales; f__Flavobacteriaceae; g__Aequorivita; s__Aequorivita sublithincola
GB-GCA-002414705.1	d__Bacteria; p__Bacteroidota; c__Bacteroidia; o__Flavobacteriales; f__Flavobacteriaceae; g__Bizionia_B; s__Bizionia_B sp002414705
RS-GCF-900115185.1	d__Bacteria; p__Bacteroidota; c__Bacteroidia; o__Flavobacteriales; f__Flavobacteriaceae; g__Bizionia_B; s__Bizionia_B echini
RS-GCF-001678685.1	d__Bacteria; p__Bacteroidota; c__Bacteroidia; o__Flavobacteriales; f__Flavobacteriaceae; g__Bizionia_B; s__Bizionia_B sp001678685
RS-GCF-000224335.1	d__Bacteria; p__Bacteroidota; c__Bacteroidia; o__Flavobacteriales; f__Flavobacteriaceae; g__Bizionia_B; s__Bizionia_B argentinensis
RS-GCF-003259525.1	d__Bacteria; p__Bacteroidota; c__Bacteroidia; o__Flavobacteriales; f__Flavobacteriaceae; g__Olleya; s__Olleya aquimaris
RS-GCF-002831645.1	d__Bacteria; p__Bacteroidota; c__Bacteroidia; o__Flavobacteriales; f__Flavobacteriaceae; g__Olleya; s__Olleya sp002831645
GB-GCA-002323495.1	d__Bacteria; p__Bacteroidota; c__Bacteroidia; o__Flavobacteriales; f__Flavobacteriaceae; g__Olleya; s__Olleya sp002323495
RS-GCF-000518485.1	d__Bacteria; p__Bacteroidota; c__Bacteroidia; o__Flavobacteriales; f__Flavobacteriaceae; g__Olleya; s__Olleya marilimosa
RS-GCF-000518525.1	d__Bacteria; p__Bacteroidota; c__Bacteroidia; o__Flavobacteriales; f__Flavobacteriaceae; g__Olleya; s__Olleya sp000518525
GB-GCA-002364325.1	d__Bacteria; p__Bacteroidota; c__Bacteroidia; o__Flavobacteriales; f__Flavobacteriaceae; g__Gillisia; s__Gillisia sp002364325
RS-GCF-000243235.1	d__Bacteria; p__Bacteroidota; c__Bacteroidia; o__Flavobacteriales; f__Flavobacteriaceae; g__Gillisia; s__Gillisia limnaea
RS-GCF-900104765.1	d__Bacteria; p__Bacteroidota; c__Bacteroidia; o__Flavobacteriales; f__Flavobacteriaceae; g__Gillisia; s__Gillisia sp900104765
RS-GCF-000258765.1	d__Bacteria; p__Bacteroidota; c__Bacteroidia; o__Flavobacteriales; f__Flavobacteriaceae; g__Gillisia; s__Gillisia marina
RS-GCF-000424645.1	d__Bacteria; p__Bacteroidota; c__Bacteroidia; o__Flavobacteriales; f__Flavobacteriaceae; g__Gillisia; s__Gillisia sp000424645
RS-GCF-900141885.1	d__Bacteria; p__Bacteroidota; c__Bacteroidia; o__Flavobacteriales; f__Flavobacteriaceae; g__Mesonia; s__Mesonia phycicola
GB-GCA-002413625.1	d__Bacteria; p__Bacteroidota; c__Bacteroidia; o__Flavobacteriales; f__Flavobacteriaceae; g__Mesonia; s__Mesonia sp002413625
RS-GCF-000423405.1	d__Bacteria; p__Bacteroidota; c__Bacteroidia; o__Flavobacteriales; f__Flavobacteriaceae; g__Mesonia; s__Mesonia mobilis
RS-GCF-003253545.1	d__Bacteria; p__Bacteroidota; c__Bacteroidia; o__Flavobacteriales; f__Flavobacteriaceae; g__Mesonia; s__Mesonia algae
RS-GCF-000943565.1	d__Bacteria; p__Bacteroidota; c__Bacteroidia; o__Flavobacteriales; f__Flavobacteriaceae; g__Tamlana_B; s__Tamlana_B sedimentorum
GB-GCA-002707025.1	d__Bacteria; p__Bacteroidota; c__Bacteroidia; o__Flavobacteriales; f__Flavobacteriaceae; g__BACL21; s__BACL21 sp002707025
GB-GCA-002335345.1	d__Bacteria; p__Bacteroidota; c__Bacteroidia; o__Flavobacteriales; f__Flavobacteriaceae; g__BACL21; s__BACL21 sp002335345
GB-GCA-002694465.1	d__Bacteria; p__Bacteroidota; c__Bacteroidia; o__Flavobacteriales; f__Flavobacteriaceae; g__BACL21; s__BACL21 sp002694465
GB-GCA-002384055.1	d__Bacteria; p__Bacteroidota; c__Bacteroidia; o__Flavobacteriales; f__Flavobacteriaceae; g__BACL21; s__BACL21 sp002384055
RS-GCF-000797445.1	d__Bacteria; p__Bacteroidota; c__Bacteroidia; o__Flavobacteriales; f__Flavobacteriaceae; g__Lacinutrix; s__Lacinutrix jangbogonensis
RS-GCF-002831665.1	d__Bacteria; p__Bacteroidota; c__Bacteroidia; o__Flavobacteriales; f__Flavobacteriaceae; g__Lacinutrix; s__Lacinutrix sp002831665
RS-GCF-001971745.1	d__Bacteria; p__Bacteroidota; c__Bacteroidia; o__Flavobacteriales; f__Flavobacteriaceae; g__Lacinutrix; s__Lacinutrix venerupis
GB-GCA-002478685.1	d__Bacteria; p__Bacteroidota; c__Bacteroidia; o__Flavobacteriales; f__Flavobacteriaceae; g__UBA7446; s__UBA7446 sp002478685
RS-GCF-003148665.1	d__Bacteria; p__Bacteroidota; c__Bacteroidia; o__Flavobacteriales; f__Flavobacteriaceae; g__Maribacter_A; s__Maribacter_A polysiphoniae
RS-GCF-000153165.2	d__Bacteria; p__Bacteroidota; c__Bacteroidia; o__Flavobacteriales; f__Flavobacteriaceae; g__Maribacter_A; s__Maribacter_A sp000153165
GB-GCA-002320855.1	d__Bacteria; p__Bacteroidota; c__Bacteroidia; o__Flavobacteriales; f__Flavobacteriaceae; g__Pseudozobellia; s__Pseudozobellia sp002320855
GB-GCA-002457075.1	d__Bacteria; p__Bacteroidota; c__Bacteroidia; o__Flavobacteriales; f__Flavobacteriaceae; g__MED-G11; s__MED-G11 sp002457075
RS-GCF-900168115.1	d__Bacteria; p__Bacteroidota; c__Bacteroidia; o__Flavobacteriales; f__Flavobacteriaceae; g__Salegentibacter; s__Salegentibacter salinarum
RS-GCF-900168045.1	d__Bacteria; p__Bacteroidota; c__Bacteroidia; o__Flavobacteriales; f__Flavobacteriaceae; g__Salegentibacter; s__Salegentibacter holothuriorum
RS-GCF-000745315.1	d__Bacteria; p__Bacteroidota; c__Bacteroidia; o__Flavobacteriales; f__Flavobacteriaceae; g__Salegentibacter; s__Salegentibacter sp000745315
GB-GCA-002457735.1	d__Bacteria; p__Bacteroidota; c__Bacteroidia; o__Flavobacteriales; f__Flavobacteriaceae; g__MED-G13; s__MED-G13 sp002457735
GB-GCA-002702745.1	d__Bacteria; p__Bacteroidota; c__Bacteroidia; o__Flavobacteriales; f__Flavobacteriaceae; g__MED-G13; s__MED-G13 sp002702745
RS-GCF-000154725.1	d__Bacteria; p__Bacteroidota; c__Bacteroidia; o__Flavobacteriales; f__Flavobacteriaceae; g__Kordia; s__Kordia algicida
RS-GCF-003054265.1	d__Bacteria; p__Bacteroidota; c__Bacteroidia; o__Flavobacteriales; f__Flavobacteriaceae; g__Kordia; s__Kordia periserrulae
RS-GCF-001005305.1	d__Bacteria; p__Bacteroidota; c__Bacteroidia; o__Flavobacteriales; f__Flavobacteriaceae; g__Kordia; s__Kordia zhangzhouensis
RS-GCF-000744555.1	d__Bacteria; p__Bacteroidota; c__Bacteroidia; o__Flavobacteriales; f__Flavobacteriaceae; g__Zobellia; s__Zobellia uliginosa_A
RS-GCF-001310225.1	d__Bacteria; p__Bacteroidota; c__Bacteroidia; o__Flavobacteriales; f__Flavobacteriaceae; g__Algibacter_A; s__Algibacter_A alginicilyticus
RS-GCF-001280435.1	d__Bacteria; p__Bacteroidota; c__Bacteroidia; o__Flavobacteriales; f__Flavobacteriaceae; g__TPBH4; s__TPBH4 sp001280435
RS-GCF-003001695.1	d__Bacteria; p__Bacteroidota; c__Bacteroidia; o__Flavobacteriales; f__Flavobacteriaceae; g__Muricauda_B; s__Muricauda_B pacifica
RS-GCF-002813135.1	d__Bacteria; p__Bacteroidota; c__Bacteroidia; o__Flavobacteriales; f__Flavobacteriaceae; g__Altibacter; s__Altibacter sp002813135
RS-GCF-000746845.1	d__Bacteria; p__Bacteroidota; c__Bacteroidia; o__Flavobacteriales; f__Flavobacteriaceae; g__Altibacter; s__Altibacter lentus
GB-GCA-002848895.1	d__Bacteria; p__Bacteroidota; c__Bacteroidia; o__Flavobacteriales; f__Flavobacteriaceae; g__UBA5535; s__UBA5535 sp002848895
GB-GCA-002723295.1	d__Bacteria; p__Bacteroidota; c__Bacteroidia; o__Flavobacteriales; f__Flavobacteriaceae; g__GCA-002723295; s__GCA-002723295 sp002723295
RS-GCF-900116665.1	d__Bacteria; p__Bacteroidota; c__Bacteroidia; o__Flavobacteriales; f__Flavobacteriaceae; g__Pustulibacterium; s__Pustulibacterium marinum
GB-GCA-002709185.1	d__Bacteria; p__Bacteroidota; c__Bacteroidia; o__Flavobacteriales; f__Flavobacteriaceae; g__UBA3537; s__UBA3537 sp002709185
GB-GCA-002684355.1	d__Bacteria; p__Bacteroidota; c__Bacteroidia; o__Flavobacteriales; f__Flavobacteriaceae; g__UBA3537; s__UBA3537 sp002684355
GB-GCA-003229235.1	d__Bacteria; p__Bacteroidota; c__Bacteroidia; o__Flavobacteriales; f__Flavobacteriaceae; g__Gilvibacter; s__Gilvibacter sp003229235
RS-GCF-002163875.1	d__Bacteria; p__Bacteroidota; c__Bacteroidia; o__Flavobacteriales; f__Flavobacteriaceae; g__Gilvibacter; s__Gilvibacter sp002163875
RS-GCF-000422365.1	d__Bacteria; p__Bacteroidota; c__Bacteroidia; o__Flavobacteriales; f__Flavobacteriaceae; g__Mesoflavibacter; s__Mesoflavibacter zeaxanthinifaciens
RS-GCF-001685485.1	d__Bacteria; p__Bacteroidota; c__Bacteroidia; o__Flavobacteriales; f__Flavobacteriaceae; g__Formosa; s__Formosa haliotis
RS-GCF-000723205.1	d__Bacteria; p__Bacteroidota; c__Bacteroidia; o__Flavobacteriales; f__Flavobacteriaceae; g__Formosa; s__Formosa agariphila
GB-GCA-002700465.1	d__Bacteria; p__Bacteroidota; c__Bacteroidia; o__Flavobacteriales; f__Flavobacteriaceae; g__MAG-121220-bin8; s__MAG-121220-bin8 sp002700465
GB-GCA-002702895.1	d__Bacteria; p__Bacteroidota; c__Bacteroidia; o__Flavobacteriales; f__Flavobacteriaceae; g__MAG-121220-bin8; s__MAG-121220-bin8 sp002702895
GB-GCA-002733415.1	d__Bacteria; p__Bacteroidota; c__Bacteroidia; o__Flavobacteriales; f__Flavobacteriaceae; g__GCA-2733415; s__GCA-2733415 sp002733415
RS-GCF-000260115.1	d__Bacteria; p__Bacteroidota; c__Bacteroidia; o__Flavobacteriales; f__Flavobacteriaceae; g__Joostella; s__Joostella marina
RS-GCF-002741945.1	d__Bacteria; p__Bacteroidota; c__Bacteroidia; o__Flavobacteriales; f__Flavobacteriaceae; g__Flaviramulus_A; s__Flaviramulus_A sp002741945
RS-GCF-000789235.1	d__Bacteria; p__Bacteroidota; c__Bacteroidia; o__Flavobacteriales; f__Flavobacteriaceae; g__Flaviramulus_A; s__Flaviramulus_A ichthyoenteri
RS-GCF-001683825.1	d__Bacteria; p__Bacteroidota; c__Bacteroidia; o__Flavobacteriales; f__Flavobacteriaceae; g__CP2B; s__CP2B sp001683825
GB-GCA-002747735.1	d__Bacteria; p__Bacteroidota; c__Bacteroidia; o__Flavobacteriales; f__Flavobacteriaceae; g__PDQE01; s__PDQE01 sp002747735
RS-GCF-001747085.1	d__Bacteria; p__Bacteroidota; c__Bacteroidia; o__Flavobacteriales; f__Flavobacteriaceae; g__Algibacter_C; s__Algibacter_C aquaticus
RS-GCF-000963865.1	d__Bacteria; p__Bacteroidota; c__Bacteroidia; o__Flavobacteriales; f__Flavobacteriaceae; g__Muricauda_A; s__Muricauda_A lutaonensis
GB-GCA-002360635.1	d__Bacteria; p__Bacteroidota; c__Bacteroidia; o__Flavobacteriales; f__Flavobacteriaceae; g__Marixanthomonas; s__Marixanthomonas sp002360635
GB-GCA-002364245.1	d__Bacteria; p__Bacteroidota; c__Bacteroidia; o__Flavobacteriales; f__Flavobacteriaceae; g__Marixanthomonas; s__Marixanthomonas sp002364245
GB-GCA-002728855.1	d__Bacteria; p__Bacteroidota; c__Bacteroidia; o__Flavobacteriales; f__Flavobacteriaceae; g__GCA-002728855; s__GCA-002728855 sp002728855
RS-GCF-900114265.1	d__Bacteria; p__Bacteroidota; c__Bacteroidia; o__Flavobacteriales; f__Flavobacteriaceae; g__Flaviramulus; s__Flaviramulus basaltis
RS-GCF-001889045.1	d__Bacteria; p__Bacteroidota; c__Bacteroidia; o__Flavobacteriales; f__Flavobacteriaceae; g__Tenacibaculum_A; s__Tenacibaculum_A todarodis
GB-GCA-000383355.1	d__Bacteria; p__Bacteroidota; c__Bacteroidia; o__Flavobacteriales; f__Flavobacteriaceae; g__SCGC-AAA160-P02; s__SCGC-AAA160-P02 sp000383355
GB-GCA-002702875.1	d__Bacteria; p__Bacteroidota; c__Bacteroidia; o__Flavobacteriales; f__Flavobacteriaceae; g__TMED96_A; s__TMED96_A sp002702875
RS-GCF-001697185.1	d__Bacteria; p__Bacteroidota; c__Bacteroidia; o__Flavobacteriales; f__Flavobacteriaceae; g__Wenyingzhuangia; s__Wenyingzhuangia fucanilytica
RS-GCF-002973595.1	d__Bacteria; p__Bacteroidota; c__Bacteroidia; o__Flavobacteriales; f__Flavobacteriaceae; g__Jejuia; s__Jejuia pallidilutea
GB-GCA-002366675.1	d__Bacteria; p__Bacteroidota; c__Bacteroidia; o__Flavobacteriales; f__Flavobacteriaceae; g__Oceanihabitans; s__Oceanihabitans sp002366675
RS-GCF-002943755.1	d__Bacteria; p__Bacteroidota; c__Bacteroidia; o__Flavobacteriales; f__Flavobacteriaceae; g__Aureitalea; s__Aureitalea marina
GB-GCA-002162765.1	d__Bacteria; p__Bacteroidota; c__Bacteroidia; o__Flavobacteriales; f__Flavobacteriaceae; g__34-180-T64; s__34-180-T64 sp002162765
GB-GCA-003232155.1	d__Bacteria; p__Bacteroidota; c__Bacteroidia; o__Flavobacteriales; f__Flavobacteriaceae; g__SZUA-7; s__SZUA-7 sp003232155
RS-GCF-001637325.1	d__Bacteria; p__Bacteroidota; c__Bacteroidia; o__Flavobacteriales; f__Flavobacteriaceae; g__LPB0005; s__LPB0005 sp001637325
GB-GCA-000170815.1	d__Bacteria; p__Bacteroidota; c__Bacteroidia; o__Flavobacteriales; f__Flavobacteriaceae; g__HC6-5; s__HC6-5 sp000170815
GB-GCA-001874335.1	d__Bacteria; p__Bacteroidota; c__Bacteroidia; o__Flavobacteriales; f__Flavobacteriaceae; g__MedPE-SWsnd-G2; s__MedPE-SWsnd-G2 sp001874335
RS-GCF-002072105.2	d__Bacteria; p__Bacteroidota; c__Bacteroidia; o__Flavobacteriales; f__Flavobacteriaceae; g__Croceivirga; s__Croceivirga radicis
GB-GCA-002841025.1	d__Bacteria; p__Bacteroidota; c__Bacteroidia; o__Flavobacteriales; f__Flavobacteriaceae; g__UM-FILTER-40-17; s__UM-FILTER-40-17 sp002841025
GB-GCA-002708445.1	d__Bacteria; p__Bacteroidota; c__Bacteroidia; o__Flavobacteriales; f__Flavobacteriaceae; g__UBA7428; s__UBA7428 sp002708445
RS-GCF-001971785.1	d__Bacteria; p__Bacteroidota; c__Bacteroidia; o__Flavobacteriales; f__Flavobacteriaceae; g__Seonamhaeicola; s__Seonamhaeicola sp001971785
RS-GCF-000423005.1	d__Bacteria; p__Bacteroidota; c__Bacteroidia; o__Flavobacteriales; f__Flavobacteriaceae; g__Gelidibacter; s__Gelidibacter mesophilus
RS-GCF-900101815.1	d__Bacteria; p__Bacteroidota; c__Bacteroidia; o__Flavobacteriales; f__Flavobacteriaceae; g__Pricia; s__Pricia antarctica
GB-GCA-002167525.1	d__Bacteria; p__Bacteroidota; c__Bacteroidia; o__Flavobacteriales; f__Flavobacteriaceae; g__MS024-2A; s__MS024-2A sp002167525
RS-GCF-001642835.1	d__Bacteria; p__Bacteroidota; c__Bacteroidia; o__Flavobacteriales; f__Flavobacteriaceae; g__Tamlana_A; s__Tamlana_A agarivorans
GB-GCA-002401385.1	d__Bacteria; p__Bacteroidota; c__Bacteroidia; o__Flavobacteriales; f__Flavobacteriaceae; g__GCA-002401385; s__GCA-002401385 sp002401385
RS-GCF-003143755.1	d__Bacteria; p__Bacteroidota; c__Bacteroidia; o__Flavobacteriales; f__Flavobacteriaceae; g__Algibacter_B; s__Algibacter_B sp003143755
GB-GCA-002693085.1	d__Bacteria; p__Bacteroidota; c__Bacteroidia; o__Flavobacteriales; f__Flavobacteriaceae; g__MED-G14; s__MED-G14 sp002693085
RS-GCF-000196315.1	d__Bacteria; p__Bacteroidota; c__Bacteroidia; o__Flavobacteriales; f__Flavobacteriaceae; g__Croceibacter; s__Croceibacter atlanticus
GB-GCA-002862715.1	d__Bacteria; p__Bacteroidota; c__Bacteroidia; o__Flavobacteriales; f__Flavobacteriaceae; g__GCA-2862715; s__GCA-2862715 sp002862715
GB-GCA-002784145.1	d__Bacteria; p__Bacteroidota; c__Bacteroidia; o__Flavobacteriales; f__Flavobacteriaceae; g__UBA6231; s__UBA6231 sp002784145
RS-GCF-001306415.1	d__Bacteria; p__Bacteroidota; c__Bacteroidia; o__Flavobacteriales; f__Flavobacteriaceae; g__Croceitalea; s__Croceitalea dokdonensis
RS-GCF-900141715.1	d__Bacteria; p__Bacteroidota; c__Bacteroidia; o__Flavobacteriales; f__Flavobacteriaceae; g__Arenitalea; s__Arenitalea lutea
GB-GCA-003045935.1	d__Bacteria; p__Bacteroidota; c__Bacteroidia; o__Flavobacteriales; f__Flavobacteriaceae; g__UBA3478; s__UBA3478 sp003045935
GB-GCA-002238525.1	d__Bacteria; p__Bacteroidota; c__Bacteroidia; o__Flavobacteriales; f__Flavobacteriaceae; g__Bin25; s__Bin25 sp002238525
RS-GCF-002899825.2	d__Bacteria; p__Bacteroidota; c__Bacteroidia; o__Flavobacteriales; f__Weeksellaceae; g__Chryseobacterium; s__Chryseobacterium sp002899825
RS-GCF-002899945.2	d__Bacteria; p__Bacteroidota; c__Bacteroidia; o__Flavobacteriales; f__Weeksellaceae; g__Chryseobacterium; s__Chryseobacterium viscerum
RS-GCF-002899875.1	d__Bacteria; p__Bacteroidota; c__Bacteroidia; o__Flavobacteriales; f__Weeksellaceae; g__Chryseobacterium; s__Chryseobacterium lactis
RS-GCF-000333355.1	d__Bacteria; p__Bacteroidota; c__Bacteroidia; o__Flavobacteriales; f__Weeksellaceae; g__Chryseobacterium; s__Chryseobacterium sp000333355
RS-GCF-002899895.1	d__Bacteria; p__Bacteroidota; c__Bacteroidia; o__Flavobacteriales; f__Weeksellaceae; g__Chryseobacterium; s__Chryseobacterium oncorhynchi
RS-GCF-001684955.1	d__Bacteria; p__Bacteroidota; c__Bacteroidia; o__Flavobacteriales; f__Weeksellaceae; g__Chryseobacterium; s__Chryseobacterium contaminans
RS-GCF-002216065.1	d__Bacteria; p__Bacteroidota; c__Bacteroidia; o__Flavobacteriales; f__Weeksellaceae; g__Chryseobacterium; s__Chryseobacterium sp002216065
RS-GCF-900116415.1	d__Bacteria; p__Bacteroidota; c__Bacteroidia; o__Flavobacteriales; f__Weeksellaceae; g__Chryseobacterium; s__Chryseobacterium formosense
RS-GCF-900129245.1	d__Bacteria; p__Bacteroidota; c__Bacteroidia; o__Flavobacteriales; f__Weeksellaceae; g__Chryseobacterium; s__Chryseobacterium arachidis
RS-GCF-900156075.1	d__Bacteria; p__Bacteroidota; c__Bacteroidia; o__Flavobacteriales; f__Weeksellaceae; g__Chryseobacterium; s__Chryseobacterium sp900156075
RS-GCF-000737765.1	d__Bacteria; p__Bacteroidota; c__Bacteroidia; o__Flavobacteriales; f__Weeksellaceae; g__Chryseobacterium; s__Chryseobacterium vrystaatense
RS-GCF-001556235.1	d__Bacteria; p__Bacteroidota; c__Bacteroidia; o__Flavobacteriales; f__Weeksellaceae; g__Chryseobacterium; s__Chryseobacterium sp001556235
RS-GCF-002754245.1	d__Bacteria; p__Bacteroidota; c__Bacteroidia; o__Flavobacteriales; f__Weeksellaceae; g__Chryseobacterium; s__Chryseobacterium sp002754245
RS-GCF-003290185.1	d__Bacteria; p__Bacteroidota; c__Bacteroidia; o__Flavobacteriales; f__Weeksellaceae; g__Chryseobacterium; s__Chryseobacterium lathyri
RS-GCF-900114875.1	d__Bacteria; p__Bacteroidota; c__Bacteroidia; o__Flavobacteriales; f__Weeksellaceae; g__Chryseobacterium; s__Chryseobacterium limigenitum
RS-GCF-900108365.1	d__Bacteria; p__Bacteroidota; c__Bacteroidia; o__Flavobacteriales; f__Weeksellaceae; g__Chryseobacterium; s__Chryseobacterium culicis
RS-GCF-000737705.1	d__Bacteria; p__Bacteroidota; c__Bacteroidia; o__Flavobacteriales; f__Weeksellaceae; g__Chryseobacterium; s__Chryseobacterium soli
RS-GCF-001045465.1	d__Bacteria; p__Bacteroidota; c__Bacteroidia; o__Flavobacteriales; f__Weeksellaceae; g__Chryseobacterium; s__Chryseobacterium angstadtii
RS-GCF-900078205.2	d__Bacteria; p__Bacteroidota; c__Bacteroidia; o__Flavobacteriales; f__Weeksellaceae; g__Chryseobacterium; s__Chryseobacterium sp900078205
RS-GCF-001648155.1	d__Bacteria; p__Bacteroidota; c__Bacteroidia; o__Flavobacteriales; f__Weeksellaceae; g__Chryseobacterium; s__Chryseobacterium glaciei
RS-GCF-000799195.1	d__Bacteria; p__Bacteroidota; c__Bacteroidia; o__Flavobacteriales; f__Weeksellaceae; g__Chryseobacterium; s__Chryseobacterium sp000799195
RS-GCF-000143785.1	d__Bacteria; p__Bacteroidota; c__Bacteroidia; o__Flavobacteriales; f__Weeksellaceae; g__Chryseobacterium; s__Chryseobacterium gleum
RS-GCF-900099685.1	d__Bacteria; p__Bacteroidota; c__Bacteroidia; o__Flavobacteriales; f__Weeksellaceae; g__Chryseobacterium; s__Chryseobacterium taeanense
RS-GCF-001456155.1	d__Bacteria; p__Bacteroidota; c__Bacteroidia; o__Flavobacteriales; f__Weeksellaceae; g__Chryseobacterium; s__Chryseobacterium sp001456155
RS-GCF-900129385.1	d__Bacteria; p__Bacteroidota; c__Bacteroidia; o__Flavobacteriales; f__Weeksellaceae; g__Chryseobacterium; s__Chryseobacterium takakiae
RS-GCF-000430825.1	d__Bacteria; p__Bacteroidota; c__Bacteroidia; o__Flavobacteriales; f__Weeksellaceae; g__Chryseobacterium; s__Chryseobacterium daeguense
RS-GCF-900103755.1	d__Bacteria; p__Bacteroidota; c__Bacteroidia; o__Flavobacteriales; f__Weeksellaceae; g__Chryseobacterium; s__Chryseobacterium taihuense
RS-GCF-900128945.1	d__Bacteria; p__Bacteroidota; c__Bacteroidia; o__Flavobacteriales; f__Weeksellaceae; g__Chryseobacterium; s__Chryseobacterium sp900128945
RS-GCF-001021975.1	d__Bacteria; p__Bacteroidota; c__Bacteroidia; o__Flavobacteriales; f__Weeksellaceae; g__Chryseobacterium; s__Chryseobacterium gallinarum
RS-GCF-900113975.1	d__Bacteria; p__Bacteroidota; c__Bacteroidia; o__Flavobacteriales; f__Weeksellaceae; g__Chryseobacterium; s__Chryseobacterium indologenes
RS-GCF-001425355.1	d__Bacteria; p__Bacteroidota; c__Bacteroidia; o__Flavobacteriales; f__Weeksellaceae; g__Chryseobacterium; s__Chryseobacterium sp001425355
RS-GCF-002979455.1	d__Bacteria; p__Bacteroidota; c__Bacteroidia; o__Flavobacteriales; f__Weeksellaceae; g__Chryseobacterium; s__Chryseobacterium sp002979455
RS-GCF-001424145.1	d__Bacteria; p__Bacteroidota; c__Bacteroidia; o__Flavobacteriales; f__Weeksellaceae; g__Chryseobacterium; s__Chryseobacterium sp001424145
RS-GCF-900156685.1	d__Bacteria; p__Bacteroidota; c__Bacteroidia; o__Flavobacteriales; f__Weeksellaceae; g__Chryseobacterium; s__Chryseobacterium piscicola
RS-GCF-000737785.1	d__Bacteria; p__Bacteroidota; c__Bacteroidia; o__Flavobacteriales; f__Weeksellaceae; g__Chryseobacterium; s__Chryseobacterium luteum
RS-GCF-001297705.1	d__Bacteria; p__Bacteroidota; c__Bacteroidia; o__Flavobacteriales; f__Weeksellaceae; g__Chryseobacterium; s__Chryseobacterium sp001297705
GB-GCA-002455915.1	d__Bacteria; p__Bacteroidota; c__Bacteroidia; o__Flavobacteriales; f__Weeksellaceae; g__Chryseobacterium; s__Chryseobacterium sp002455915
RS-GCF-001593385.1	d__Bacteria; p__Bacteroidota; c__Bacteroidia; o__Flavobacteriales; f__Weeksellaceae; g__Chryseobacterium; s__Chryseobacterium cucumeris
RS-GCF-000745795.1	d__Bacteria; p__Bacteroidota; c__Bacteroidia; o__Flavobacteriales; f__Weeksellaceae; g__Chryseobacterium; s__Chryseobacterium sp000745795
RS-GCF-900100115.1	d__Bacteria; p__Bacteroidota; c__Bacteroidia; o__Flavobacteriales; f__Weeksellaceae; g__Chryseobacterium; s__Chryseobacterium soldanellicola
RS-GCF-900156735.1	d__Bacteria; p__Bacteroidota; c__Bacteroidia; o__Flavobacteriales; f__Weeksellaceae; g__Chryseobacterium; s__Chryseobacterium ureilyticum
RS-GCF-900156585.1	d__Bacteria; p__Bacteroidota; c__Bacteroidia; o__Flavobacteriales; f__Weeksellaceae; g__Chryseobacterium; s__Chryseobacterium joostei
RS-GCF-001507325.1	d__Bacteria; p__Bacteroidota; c__Bacteroidia; o__Flavobacteriales; f__Weeksellaceae; g__Chryseobacterium; s__Chryseobacterium greenlandense
RS-GCF-001013295.1	d__Bacteria; p__Bacteroidota; c__Bacteroidia; o__Flavobacteriales; f__Weeksellaceae; g__Chryseobacterium; s__Chryseobacterium indologenes_B
RS-GCF-000799515.1	d__Bacteria; p__Bacteroidota; c__Bacteroidia; o__Flavobacteriales; f__Weeksellaceae; g__Chryseobacterium; s__Chryseobacterium sp000799515
RS-GCF-000799235.1	d__Bacteria; p__Bacteroidota; c__Bacteroidia; o__Flavobacteriales; f__Weeksellaceae; g__Chryseobacterium; s__Chryseobacterium sp000799235
RS-GCF-900109935.1	d__Bacteria; p__Bacteroidota; c__Bacteroidia; o__Flavobacteriales; f__Weeksellaceae; g__Chryseobacterium; s__Chryseobacterium taichungense
RS-GCF-000737715.1	d__Bacteria; p__Bacteroidota; c__Bacteroidia; o__Flavobacteriales; f__Weeksellaceae; g__Chryseobacterium; s__Chryseobacterium sp000737715
RS-GCF-002835665.1	d__Bacteria; p__Bacteroidota; c__Bacteroidia; o__Flavobacteriales; f__Weeksellaceae; g__Chryseobacterium; s__Chryseobacterium sp002835665
RS-GCF-002285635.2	d__Bacteria; p__Bacteroidota; c__Bacteroidia; o__Flavobacteriales; f__Weeksellaceae; g__Chryseobacterium; s__Chryseobacterium piperi
RS-GCF-002177115.1	d__Bacteria; p__Bacteroidota; c__Bacteroidia; o__Flavobacteriales; f__Weeksellaceae; g__Chryseobacterium; s__Chryseobacterium mucoviscidosis
RS-GCF-900100075.1	d__Bacteria; p__Bacteroidota; c__Bacteroidia; o__Flavobacteriales; f__Weeksellaceae; g__Chryseobacterium; s__Chryseobacterium jejuense
RS-GCF-900142785.1	d__Bacteria; p__Bacteroidota; c__Bacteroidia; o__Flavobacteriales; f__Weeksellaceae; g__Chryseobacterium; s__Chryseobacterium carnipullorum
RS-GCF-900143185.1	d__Bacteria; p__Bacteroidota; c__Bacteroidia; o__Flavobacteriales; f__Weeksellaceae; g__Chryseobacterium; s__Chryseobacterium scophthalmum
RS-GCF-000829375.1	d__Bacteria; p__Bacteroidota; c__Bacteroidia; o__Flavobacteriales; f__Weeksellaceae; g__Chryseobacterium; s__Chryseobacterium sp000829375
RS-GCF-000799335.1	d__Bacteria; p__Bacteroidota; c__Bacteroidia; o__Flavobacteriales; f__Weeksellaceae; g__Chryseobacterium; s__Chryseobacterium sp000799335
RS-GCF-900176315.1	d__Bacteria; p__Bacteroidota; c__Bacteroidia; o__Flavobacteriales; f__Weeksellaceae; g__Chryseobacterium; s__Chryseobacterium sp900176315
RS-GCF-002770595.1	d__Bacteria; p__Bacteroidota; c__Bacteroidia; o__Flavobacteriales; f__Weeksellaceae; g__Chryseobacterium; s__Chryseobacterium camelliae
RS-GCF-900156575.1	d__Bacteria; p__Bacteroidota; c__Bacteroidia; o__Flavobacteriales; f__Weeksellaceae; g__Chryseobacterium; s__Chryseobacterium shigense
RS-GCF-001295265.1	d__Bacteria; p__Bacteroidota; c__Bacteroidia; o__Flavobacteriales; f__Weeksellaceae; g__Chryseobacterium; s__Chryseobacterium indologenes_A
RS-GCF-900142445.1	d__Bacteria; p__Bacteroidota; c__Bacteroidia; o__Flavobacteriales; f__Weeksellaceae; g__Chryseobacterium; s__Chryseobacterium polytrichastri
RS-GCF-900101995.1	d__Bacteria; p__Bacteroidota; c__Bacteroidia; o__Flavobacteriales; f__Weeksellaceae; g__Riemerella; s__Riemerella columbipharyngis
RS-GCF-000374405.1	d__Bacteria; p__Bacteroidota; c__Bacteroidia; o__Flavobacteriales; f__Weeksellaceae; g__Riemerella; s__Riemerella columbina
RS-GCF-900156725.1	d__Bacteria; p__Bacteroidota; c__Bacteroidia; o__Flavobacteriales; f__Weeksellaceae; g__Chryseobacterium_A; s__Chryseobacterium_A chaponense
RS-GCF-900109615.1	d__Bacteria; p__Bacteroidota; c__Bacteroidia; o__Flavobacteriales; f__Weeksellaceae; g__Chryseobacterium_A; s__Chryseobacterium_A antarcticum
GB-GCA-002453895.1	d__Bacteria; p__Bacteroidota; c__Bacteroidia; o__Flavobacteriales; f__Weeksellaceae; g__Chryseobacterium_A; s__Chryseobacterium_A sp002453895
RS-GCF-000735695.2	d__Bacteria; p__Bacteroidota; c__Bacteroidia; o__Flavobacteriales; f__Weeksellaceae; g__Chryseobacterium_A; s__Chryseobacterium_A haifense
RS-GCF-000422265.1	d__Bacteria; p__Bacteroidota; c__Bacteroidia; o__Flavobacteriales; f__Weeksellaceae; g__Chryseobacterium_A; s__Chryseobacterium_A palustre
GB-GCA-001898255.1	d__Bacteria; p__Bacteroidota; c__Bacteroidia; o__Flavobacteriales; f__Weeksellaceae; g__Chryseobacterium_A; s__Chryseobacterium_A sp001898255
GB-GCA-002454815.1	d__Bacteria; p__Bacteroidota; c__Bacteroidia; o__Flavobacteriales; f__Weeksellaceae; g__Chryseobacterium_A; s__Chryseobacterium_A sp002454815
RS-GCF-900114045.1	d__Bacteria; p__Bacteroidota; c__Bacteroidia; o__Flavobacteriales; f__Weeksellaceae; g__Chryseobacterium_A; s__Chryseobacterium_A treverense
GB-GCA-002477665.1	d__Bacteria; p__Bacteroidota; c__Bacteroidia; o__Flavobacteriales; f__Weeksellaceae; g__Chryseobacterium_A; s__Chryseobacterium_A sp002477665
RS-GCF-000023725.1	d__Bacteria; p__Bacteroidota; c__Bacteroidia; o__Flavobacteriales; f__Weeksellaceae; g__Chryseobacterium_A; s__Chryseobacterium_A sp000023725
GB-GCA-002308695.1	d__Bacteria; p__Bacteroidota; c__Bacteroidia; o__Flavobacteriales; f__Weeksellaceae; g__Chryseobacterium_A; s__Chryseobacterium_A sp002308695
RS-GCF-900110605.1	d__Bacteria; p__Bacteroidota; c__Bacteroidia; o__Flavobacteriales; f__Weeksellaceae; g__Chryseobacterium_B; s__Chryseobacterium_B halperniae
GB-GCA-002391865.1	d__Bacteria; p__Bacteroidota; c__Bacteroidia; o__Flavobacteriales; f__Weeksellaceae; g__Chryseobacterium_B; s__Chryseobacterium_B sp002391865
GB-GCA-001898785.1	d__Bacteria; p__Bacteroidota; c__Bacteroidia; o__Flavobacteriales; f__Weeksellaceae; g__Chryseobacterium_B; s__Chryseobacterium_B sp001898785
RS-GCF-000428485.1	d__Bacteria; p__Bacteroidota; c__Bacteroidia; o__Flavobacteriales; f__Weeksellaceae; g__Chryseobacterium_B; s__Chryseobacterium_B tenax
RS-GCF-900108525.1	d__Bacteria; p__Bacteroidota; c__Bacteroidia; o__Flavobacteriales; f__Weeksellaceae; g__Chryseobacterium_B; s__Chryseobacterium_B hominis
GB-GCA-002476905.1	d__Bacteria; p__Bacteroidota; c__Bacteroidia; o__Flavobacteriales; f__Weeksellaceae; g__Chryseobacterium_B; s__Chryseobacterium_B sp002476905
GB-GCA-002297505.1	d__Bacteria; p__Bacteroidota; c__Bacteroidia; o__Flavobacteriales; f__Weeksellaceae; g__Chryseobacterium_B; s__Chryseobacterium_B sp002297505
RS-GCF-000426465.1	d__Bacteria; p__Bacteroidota; c__Bacteroidia; o__Flavobacteriales; f__Weeksellaceae; g__Chryseobacterium_B; s__Chryseobacterium_B caeni
GB-GCA-002383165.1	d__Bacteria; p__Bacteroidota; c__Bacteroidia; o__Flavobacteriales; f__Weeksellaceae; g__Chryseobacterium_B; s__Chryseobacterium_B sp002383165
RS-GCF-900141765.1	d__Bacteria; p__Bacteroidota; c__Bacteroidia; o__Flavobacteriales; f__Weeksellaceae; g__Chryseobacterium_B; s__Chryseobacterium_B zeae
GB-GCA-003248755.1	d__Bacteria; p__Bacteroidota; c__Bacteroidia; o__Flavobacteriales; f__Weeksellaceae; g__Chryseobacterium_B; s__Chryseobacterium_B sp003248755
RS-GCF-900104195.1	d__Bacteria; p__Bacteroidota; c__Bacteroidia; o__Flavobacteriales; f__Weeksellaceae; g__Cloacibacterium; s__Cloacibacterium normanense
GB-GCA-002337005.1	d__Bacteria; p__Bacteroidota; c__Bacteroidia; o__Flavobacteriales; f__Weeksellaceae; g__Cloacibacterium; s__Cloacibacterium sp002337005
RS-GCF-000805695.1	d__Bacteria; p__Bacteroidota; c__Bacteroidia; o__Flavobacteriales; f__Weeksellaceae; g__Empedobacter; s__Empedobacter falsenii
RS-GCF-000382425.1	d__Bacteria; p__Bacteroidota; c__Bacteroidia; o__Flavobacteriales; f__Weeksellaceae; g__Empedobacter; s__Empedobacter brevis
RS-GCF-900187185.1	d__Bacteria; p__Bacteroidota; c__Bacteroidia; o__Flavobacteriales; f__Weeksellaceae; g__Chryseobacterium_D; s__Chryseobacterium_D taklimakanense
GB-GCA-002319955.1	d__Bacteria; p__Bacteroidota; c__Bacteroidia; o__Flavobacteriales; f__Weeksellaceae; g__Chryseobacterium_D; s__Chryseobacterium_D sp002319955
RS-GCF-002024805.1	d__Bacteria; p__Bacteroidota; c__Bacteroidia; o__Flavobacteriales; f__Weeksellaceae; g__Elizabethkingia; s__Elizabethkingia bruuniana
RS-GCF-002023715.1	d__Bacteria; p__Bacteroidota; c__Bacteroidia; o__Flavobacteriales; f__Weeksellaceae; g__Elizabethkingia; s__Elizabethkingia occulta
RS-GCF-000367325.1	d__Bacteria; p__Bacteroidota; c__Bacteroidia; o__Flavobacteriales; f__Weeksellaceae; g__Elizabethkingia; s__Elizabethkingia meningoseptica
GB-GCA-002430925.1	d__Bacteria; p__Bacteroidota; c__Bacteroidia; o__Flavobacteriales; f__Weeksellaceae; g__UBA7612; s__UBA7612 sp002430925
GB-GCA-002484335.1	d__Bacteria; p__Bacteroidota; c__Bacteroidia; o__Flavobacteriales; f__Weeksellaceae; g__UBA7612; s__UBA7612 sp002484335
RS-GCF-001418685.1	d__Bacteria; p__Bacteroidota; c__Bacteroidia; o__Flavobacteriales; f__Weeksellaceae; g__Apibacter; s__Apibacter mensalis
RS-GCF-002964915.1	d__Bacteria; p__Bacteroidota; c__Bacteroidia; o__Flavobacteriales; f__Weeksellaceae; g__Apibacter; s__Apibacter sp002964915
RS-GCF-000265465.1	d__Bacteria; p__Bacteroidota; c__Bacteroidia; o__Flavobacteriales; f__Weeksellaceae; g__Ornithobacterium; s__Ornithobacterium rhinotracheale
RS-GCF-900115015.1	d__Bacteria; p__Bacteroidota; c__Bacteroidia; o__Flavobacteriales; f__Weeksellaceae; g__Algoriella; s__Algoriella xinjiangensis
RS-GCF-900141665.1	d__Bacteria; p__Bacteroidota; c__Bacteroidia; o__Flavobacteriales; f__Weeksellaceae; g__Cruoricaptor; s__Cruoricaptor ignavus
RS-GCF-900142565.1	d__Bacteria; p__Bacteroidota; c__Bacteroidia; o__Flavobacteriales; f__Weeksellaceae; g__Chishuiella; s__Chishuiella changwenlii
RS-GCF-900176425.1	d__Bacteria; p__Bacteroidota; c__Bacteroidia; o__Flavobacteriales; f__Weeksellaceae; g__Moheibacter; s__Moheibacter sediminis
RS-GCF-000189415.1	d__Bacteria; p__Bacteroidota; c__Bacteroidia; o__Flavobacteriales; f__Weeksellaceae; g__Weeksella; s__Weeksella virosa
GB-GCA-002359055.1	d__Bacteria; p__Bacteroidota; c__Bacteroidia; o__Flavobacteriales; f__Weeksellaceae; g__UBA3376; s__UBA3376 sp002359055
RS-GCF-000301075.1	d__Bacteria; p__Bacteroidota; c__Bacteroidia; o__Flavobacteriales; f__Weeksellaceae; g__Bergeyella; s__Bergeyella zoohelcum
GB-GCA-003150615.1	d__Bacteria; p__Bacteroidota; c__Bacteroidia; o__Flavobacteriales; f__UBA1820; g__UBA1820; s__UBA1820 sp003150615
GB-GCA-002314265.1	d__Bacteria; p__Bacteroidota; c__Bacteroidia; o__Flavobacteriales; f__UBA1820; g__UBA1820; s__UBA1820 sp002314265
GB-GCA-002723085.1	d__Bacteria; p__Bacteroidota; c__Bacteroidia; o__Flavobacteriales; f__UBA10066; g__GCA-2723085; s__GCA-2723085 sp002723085
GB-GCA-002727735.1	d__Bacteria; p__Bacteroidota; c__Bacteroidia; o__Flavobacteriales; f__UBA10066; g__GCA-002727735; s__GCA-002727735 sp002727735
GB-GCA-002716065.1	d__Bacteria; p__Bacteroidota; c__Bacteroidia; o__Flavobacteriales; f__UBA10066; g__GCA-2716065; s__GCA-2716065 sp002716065
GB-GCA-002721285.1	d__Bacteria; p__Bacteroidota; c__Bacteroidia; o__Flavobacteriales; f__UBA10066; g__SP287; s__SP287 sp002721285
GB-GCA-002720375.1	d__Bacteria; p__Bacteroidota; c__Bacteroidia; o__Flavobacteriales; f__UA16; g__UBA8752; s__UBA8752 sp002720375
GB-GCA-002862785.1	d__Bacteria; p__Bacteroidota; c__Bacteroidia; o__Flavobacteriales; f__UA16; g__UBA8752; s__UBA8752 sp002862785
GB-GCA-002389295.1	d__Bacteria; p__Bacteroidota; c__Bacteroidia; o__Flavobacteriales; f__UA16; g__UBA8752; s__UBA8752 sp002389295
GB-GCA-002469765.1	d__Bacteria; p__Bacteroidota; c__Bacteroidia; o__Flavobacteriales; f__UA16; g__UBA11663; s__UBA11663 sp002469765
GB-GCA-002863145.1	d__Bacteria; p__Bacteroidota; c__Bacteroidia; o__Flavobacteriales; f__UA16; g__UBA11663; s__UBA11663 sp002863145
GB-GCA-002683345.1	d__Bacteria; p__Bacteroidota; c__Bacteroidia; o__Flavobacteriales; f__UA16; g__UBA11663; s__UBA11663 sp002683345
GB-GCA-002693775.1	d__Bacteria; p__Bacteroidota; c__Bacteroidia; o__Flavobacteriales; f__UA16; g__UBA974; s__UBA974 sp002693775
GB-GCA-002336655.1	d__Bacteria; p__Bacteroidota; c__Bacteroidia; o__Flavobacteriales; f__UA16; g__UBA974; s__UBA974 sp002336655
GB-GCA-002292325.1	d__Bacteria; p__Bacteroidota; c__Bacteroidia; o__Flavobacteriales; f__UA16; g__UA16; s__UA16 sp002292325
GB-GCA-002863125.1	d__Bacteria; p__Bacteroidota; c__Bacteroidia; o__Flavobacteriales; f__UA16; g__UA16; s__UA16 sp002863125
GB-GCA-002448555.1	d__Bacteria; p__Bacteroidota; c__Bacteroidia; o__Flavobacteriales; f__UA16; g__UA16; s__UA16 sp002448555
GB-GCA-002390615.1	d__Bacteria; p__Bacteroidota; c__Bacteroidia; o__Flavobacteriales; f__UA16; g__UA16; s__UA16 sp002390615
GB-GCA-002405435.1	d__Bacteria; p__Bacteroidota; c__Bacteroidia; o__Flavobacteriales; f__UA16; g__UBA4660; s__UBA4660 sp002405435
GB-GCA-003045865.1	d__Bacteria; p__Bacteroidota; c__Bacteroidia; o__Flavobacteriales; f__Cryomorphaceae; g__UBA7878; s__UBA7878 sp003045865
GB-GCA-002292855.1	d__Bacteria; p__Bacteroidota; c__Bacteroidia; o__Flavobacteriales; f__Cryomorphaceae; g__TMED14; s__TMED14 sp002292855
GB-GCA-002381225.1	d__Bacteria; p__Bacteroidota; c__Bacteroidia; o__Flavobacteriales; f__Cryomorphaceae; g__TMED14; s__TMED14 sp002381225
RS-GCF-000736515.1	d__Bacteria; p__Bacteroidota; c__Bacteroidia; o__Flavobacteriales; f__Cryomorphaceae; g__Schleiferia; s__Schleiferia thermophila
GB-GCA-002695025.1	d__Bacteria; p__Bacteroidota; c__Bacteroidia; o__Flavobacteriales; f__Cryomorphaceae; g__Owenweeksia; s__Owenweeksia sp002695025
GB-GCA-003023665.1	d__Bacteria; p__Bacteroidota; c__Bacteroidia; o__Flavobacteriales; f__Cryomorphaceae; g__UBA10364; s__UBA10364 sp003023665
RS-GCF-003234935.1	d__Bacteria; p__Bacteroidota; c__Bacteroidia; o__Flavobacteriales; f__Crocinitomicaceae; g__SM1701; s__SM1701 sp003234935
GB-GCA-002167775.1	d__Bacteria; p__Bacteroidota; c__Bacteroidia; o__Flavobacteriales; f__Crocinitomicaceae; g__UBA952; s__UBA952 sp002167775
GB-GCA-002480215.1	d__Bacteria; p__Bacteroidota; c__Bacteroidia; o__Flavobacteriales; f__Crocinitomicaceae; g__UBA952; s__UBA952 sp002480215
GB-GCA-002478565.1	d__Bacteria; p__Bacteroidota; c__Bacteroidia; o__Flavobacteriales; f__Crocinitomicaceae; g__UBA952; s__UBA952 sp002478565
RS-GCF-003143775.1	d__Bacteria; p__Bacteroidota; c__Bacteroidia; o__Flavobacteriales; f__Crocinitomicaceae; g__Brumimicrobium; s__Brumimicrobium sp003143775
GB-GCA-002734085.1	d__Bacteria; p__Bacteroidota; c__Bacteroidia; o__Flavobacteriales; f__Crocinitomicaceae; g__Brumimicrobium; s__Brumimicrobium sp002734085
RS-GCF-002844555.1	d__Bacteria; p__Bacteroidota; c__Bacteroidia; o__Flavobacteriales; f__Crocinitomicaceae; g__Brumimicrobium; s__Brumimicrobium sp002844555
GB-GCA-002331485.1	d__Bacteria; p__Bacteroidota; c__Bacteroidia; o__Flavobacteriales; f__Crocinitomicaceae; g__Brumimicrobium; s__Brumimicrobium sp002331485
GB-GCA-002427735.1	d__Bacteria; p__Bacteroidota; c__Bacteroidia; o__Flavobacteriales; f__Crocinitomicaceae; g__UBA4466; s__UBA4466 sp002427735
GB-GCA-003149635.1	d__Bacteria; p__Bacteroidota; c__Bacteroidia; o__Flavobacteriales; f__Crocinitomicaceae; g__UBA4466; s__UBA4466 sp003149635
RS-GCF-000621625.1	d__Bacteria; p__Bacteroidota; c__Bacteroidia; o__Flavobacteriales; f__Crocinitomicaceae; g__Crocinitomix; s__Crocinitomix catalasitica
GB-GCA-002432085.1	d__Bacteria; p__Bacteroidota; c__Bacteroidia; o__Flavobacteriales; f__Crocinitomicaceae; g__Fluviicola; s__Fluviicola sp002432085
GB-GCA-001899145.1	d__Bacteria; p__Bacteroidota; c__Bacteroidia; o__Flavobacteriales; f__Crocinitomicaceae; g__40-80; s__40-80 sp001899145
GB-GCA-002332715.1	d__Bacteria; p__Bacteroidota; c__Bacteroidia; o__Flavobacteriales; f__Crocinitomicaceae; g__UBA2040; s__UBA2040 sp002332715
RS-GCF-900116425.1	d__Bacteria; p__Bacteroidota; c__Bacteroidia; o__Flavobacteriales; f__Crocinitomicaceae; g__Lishizhenia; s__Lishizhenia tianjinensis
GB-GCA-002409405.1	d__Bacteria; p__Bacteroidota; c__Bacteroidia; o__Flavobacteriales; f__Crocinitomicaceae; g__UBA5422; s__UBA5422 sp002409405
GB-GCA-002342985.1	d__Bacteria; p__Bacteroidota; c__Bacteroidia; o__Flavobacteriales; f__PHOS-HE28; g__PHOS-HE28; s__PHOS-HE28 sp002342985
GB-GCA-002396605.1	d__Bacteria; p__Bacteroidota; c__Bacteroidia; o__Flavobacteriales; f__PHOS-HE28; g__PHOS-HE28; s__PHOS-HE28 sp002396605
GB-GCA-002360495.1	d__Bacteria; p__Bacteroidota; c__Bacteroidia; o__Flavobacteriales; f__PHOS-HE28; g__PHOS-HE28; s__PHOS-HE28 sp002360495
GB-GCA-002482775.1	d__Bacteria; p__Bacteroidota; c__Bacteroidia; o__Flavobacteriales; f__PHOS-HE28; g__PHOS-HE28; s__PHOS-HE28 sp002482775
GB-GCA-002429085.1	d__Bacteria; p__Bacteroidota; c__Bacteroidia; o__Flavobacteriales; f__1G12; g__UBA6049; s__UBA6049 sp002429085
GB-GCA-002336485.1	d__Bacteria; p__Bacteroidota; c__Bacteroidia; o__Flavobacteriales; f__1G12; g__SHAN690; s__SHAN690 sp002336485
GB-GCA-002841035.1	d__Bacteria; p__Bacteroidota; c__Bacteroidia; o__Flavobacteriales; f__koll-22; g__BRH-c54; s__BRH-c54 sp002841035
GB-GCA-002770955.1	d__Bacteria; p__Bacteroidota; c__Bacteroidia; o__Flavobacteriales; f__koll-22; g__BRH-c54; s__BRH-c54 sp002770955
GB-GCA-002359215.1	d__Bacteria; p__Bacteroidota; c__Bacteroidia; o__Flavobacteriales; f__koll-22; g__BRH-c54; s__BRH-c54 sp002359215
GB-GCA-000961845.1	d__Bacteria; p__Bacteroidota; c__Bacteroidia; o__Flavobacteriales; f__koll-22; g__BRH-c54; s__BRH-c54 sp000961845
GB-GCA-002402165.1	d__Bacteria; p__Bacteroidota; c__Bacteroidia; o__Flavobacteriales; f__koll-22; g__GCA-002793235; s__GCA-002793235 sp002402165
GB-GCA-002295925.1	d__Bacteria; p__Bacteroidota; c__Bacteroidia; o__Flavobacteriales; f__koll-22; g__UBA852; s__UBA852 sp002295925
GB-GCA-002706365.1	d__Bacteria; p__Bacteroidota; c__Bacteroidia; o__Flavobacteriales; f__koll-22; g__UBA1494; s__UBA1494 sp002706365
GB-GCA-002685115.1	d__Bacteria; p__Bacteroidota; c__Bacteroidia; o__Flavobacteriales; f__UBA7430; g__UBA6772; s__UBA6772 sp002685115
GB-GCA-002478765.1	d__Bacteria; p__Bacteroidota; c__Bacteroidia; o__Flavobacteriales; f__UBA7430; g__UBA7430; s__UBA7430 sp002478765
GB-GCA-002400975.1	d__Bacteria; p__Bacteroidota; c__Bacteroidia; o__Flavobacteriales; f__NORP154; g__GCA-2400975; s__GCA-2400975 sp002400975
GB-GCA-002401055.1	d__Bacteria; p__Bacteroidota; c__Bacteroidia; o__Flavobacteriales; f__NORP154; g__NORP154; s__NORP154 sp002401055
GB-GCA-002696275.1	d__Bacteria; p__Bacteroidota; c__Bacteroidia; o__Flavobacteriales; f__BACL11; g__GCA-002697625; s__GCA-002697625 sp002696275
GB-GCA-002693745.1	d__Bacteria; p__Bacteroidota; c__Bacteroidia; o__Flavobacteriales; f__BACL11; g__BACL11; s__BACL11 sp002693745
GB-GCA-002730985.1	d__Bacteria; p__Bacteroidota; c__Bacteroidia; o__Flavobacteriales; f__BACL11; g__BACL11; s__BACL11 sp002730985
GB-GCA-002715565.1	d__Bacteria; p__Bacteroidota; c__Bacteroidia; o__Flavobacteriales; f__BACL11; g__GCA-2715565; s__GCA-2715565 sp002715565
GB-GCA-002683775.1	d__Bacteria; p__Bacteroidota; c__Bacteroidia; o__Flavobacteriales; f__BACL11; g__GCA-2683775; s__GCA-2683775 sp002683775
GB-GCA-002697505.1	d__Bacteria; p__Bacteroidota; c__Bacteroidia; o__Flavobacteriales; f__BACL11; g__GCA-2697505; s__GCA-2697505 sp002697505
GB-GCA-002689735.1	d__Bacteria; p__Bacteroidota; c__Bacteroidia; o__Flavobacteriales; f__BACL11; g__GCA-002715885; s__GCA-002715885 sp002689735
RS-GCF-000471965.1	d__Bacteria; p__Bacteroidota; c__Bacteroidia; o__Flavobacteriales; f__Blattabacteriaceae; g__Blattabacterium; s__Blattabacterium sp000471965
RS-GCF-000262715.1	d__Bacteria; p__Bacteroidota; c__Bacteroidia; o__Flavobacteriales; f__Blattabacteriaceae; g__Blattabacterium; s__Blattabacterium sp000262715
RS-GCF-000022605.2	d__Bacteria; p__Bacteroidota; c__Bacteroidia; o__Flavobacteriales; f__Blattabacteriaceae; g__Blattabacterium; s__Blattabacterium sp000022605
RS-GCF-000236405.1	d__Bacteria; p__Bacteroidota; c__Bacteroidia; o__Flavobacteriales; f__Blattabacteriaceae; g__Blattabacterium; s__Blattabacterium punctulatus
RS-GCF-000829155.1	d__Bacteria; p__Bacteroidota; c__Bacteroidia; o__Flavobacteriales; f__Blattabacteriaceae; g__Sulcia; s__Sulcia muelleri_A
GB-GCA-002718895.1	d__Bacteria; p__Bacteroidota; c__Bacteroidia; o__Flavobacteriales; f__TMED113; g__GCA-2718895; s__GCA-2718895 sp002718895
GB-GCA-002698365.1	d__Bacteria; p__Bacteroidota; c__Bacteroidia; o__Flavobacteriales; f__TMED113; g__GCA-002707245; s__GCA-002707245 sp002698365
GB-GCA-002863085.1	d__Bacteria; p__Bacteroidota; c__Bacteroidia; o__Flavobacteriales; f__TMED113; g__GCA-2863085; s__GCA-2863085 sp002863085
GB-GCA-002701365.1	d__Bacteria; p__Bacteroidota; c__Bacteroidia; o__Flavobacteriales; f__TMED113; g__GCA-002701365; s__GCA-002701365 sp002701365
GB-GCA-002170235.1	d__Bacteria; p__Bacteroidota; c__Bacteroidia; o__Flavobacteriales; f__TMED113; g__TMED113; s__TMED113 sp002170235
GB-GCA-002351955.1	d__Bacteria; p__Bacteroidota; c__Bacteroidia; o__Flavobacteriales; f__UBA2798; g__UBA2798; s__UBA2798 sp002351955
GB-GCA-002722245.1	d__Bacteria; p__Bacteroidota; c__Bacteroidia; o__Flavobacteriales; f__GCA-002722245; g__GCA-002722245; s__GCA-002722245 sp002722245
GB-GCA-002717515.1	d__Bacteria; p__Bacteroidota; c__Bacteroidia; o__Flavobacteriales; f__GCA-002722245; g__GCA-002722245; s__GCA-002722245 sp002717515
GB-GCA-002746335.1	d__Bacteria; p__Bacteroidota; c__Bacteroidia; o__Flavobacteriales; f__GCA-2746335; g__GCA-2746335; s__GCA-2746335 sp002746335
RS-GCF-002369955.1	d__Bacteria; p__Bacteroidota; c__Bacteroidia; o__Flavobacteriales; f__Ichthyobacteriaceae; g__Ichthyobacterium; s__Ichthyobacterium seriolicida
RS-GCF-002831565.1	d__Bacteria; p__Bacteroidota; c__Bacteroidia; o__Cytophagales; f__Spirosomaceae; g__Spirosoma; s__Spirosoma sp002831565
RS-GCF-000374065.1	d__Bacteria; p__Bacteroidota; c__Bacteroidia; o__Cytophagales; f__Spirosomaceae; g__Spirosoma; s__Spirosoma luteum
RS-GCF-900112365.1	d__Bacteria; p__Bacteroidota; c__Bacteroidia; o__Cytophagales; f__Spirosomaceae; g__Spirosoma; s__Spirosoma endophyticum
RS-GCF-002006735.1	d__Bacteria; p__Bacteroidota; c__Bacteroidia; o__Cytophagales; f__Spirosomaceae; g__Spirosoma; s__Spirosoma sp002006735
RS-GCF-003002825.1	d__Bacteria; p__Bacteroidota; c__Bacteroidia; o__Cytophagales; f__Spirosomaceae; g__Spirosoma; s__Spirosoma oryzae
RS-GCF-900230225.1	d__Bacteria; p__Bacteroidota; c__Bacteroidia; o__Cytophagales; f__Spirosomaceae; g__Spirosoma; s__Spirosoma fluviale
RS-GCF-000374025.1	d__Bacteria; p__Bacteroidota; c__Bacteroidia; o__Cytophagales; f__Spirosomaceae; g__Spirosoma; s__Spirosoma panaciterrae
GB-GCA-001898575.1	d__Bacteria; p__Bacteroidota; c__Bacteroidia; o__Cytophagales; f__Spirosomaceae; g__Spirosoma; s__Spirosoma sp001898575
RS-GCF-003259005.1	d__Bacteria; p__Bacteroidota; c__Bacteroidia; o__Cytophagales; f__Spirosomaceae; g__Spirosoma; s__Spirosoma sp003259005
RS-GCF-002067135.1	d__Bacteria; p__Bacteroidota; c__Bacteroidia; o__Cytophagales; f__Spirosomaceae; g__Spirosoma; s__Spirosoma rigui
RS-GCF-000374085.1	d__Bacteria; p__Bacteroidota; c__Bacteroidia; o__Cytophagales; f__Spirosomaceae; g__Spirosoma; s__Spirosoma spitsbergense
RS-GCF-000974425.1	d__Bacteria; p__Bacteroidota; c__Bacteroidia; o__Cytophagales; f__Spirosomaceae; g__Spirosoma; s__Spirosoma radiotolerans
RS-GCF-000331105.1	d__Bacteria; p__Bacteroidota; c__Bacteroidia; o__Cytophagales; f__Spirosomaceae; g__Fibrella; s__Fibrella aestuarina
RS-GCF-002108455.1	d__Bacteria; p__Bacteroidota; c__Bacteroidia; o__Cytophagales; f__Spirosomaceae; g__Fibrella; s__Fibrella sp002108455
RS-GCF-900108855.1	d__Bacteria; p__Bacteroidota; c__Bacteroidia; o__Cytophagales; f__Spirosomaceae; g__Dyadobacter; s__Dyadobacter koreensis
RS-GCF-000382205.1	d__Bacteria; p__Bacteroidota; c__Bacteroidia; o__Cytophagales; f__Spirosomaceae; g__Dyadobacter; s__Dyadobacter beijingensis
RS-GCF-000023125.1	d__Bacteria; p__Bacteroidota; c__Bacteroidia; o__Cytophagales; f__Spirosomaceae; g__Dyadobacter; s__Dyadobacter fermentans
RS-GCF-003149085.1	d__Bacteria; p__Bacteroidota; c__Bacteroidia; o__Cytophagales; f__Spirosomaceae; g__Dyadobacter; s__Dyadobacter jejuensis
RS-GCF-003014695.1	d__Bacteria; p__Bacteroidota; c__Bacteroidia; o__Cytophagales; f__Spirosomaceae; g__Dyadobacter; s__Dyadobacter jiangsuensis
RS-GCF-001424405.1	d__Bacteria; p__Bacteroidota; c__Bacteroidia; o__Cytophagales; f__Spirosomaceae; g__Dyadobacter; s__Dyadobacter sp001424405
RS-GCF-900109045.1	d__Bacteria; p__Bacteroidota; c__Bacteroidia; o__Cytophagales; f__Spirosomaceae; g__Dyadobacter; s__Dyadobacter sp900109045
RS-GCF-900167945.1	d__Bacteria; p__Bacteroidota; c__Bacteroidia; o__Cytophagales; f__Spirosomaceae; g__Dyadobacter; s__Dyadobacter psychrophilus
RS-GCF-900101885.1	d__Bacteria; p__Bacteroidota; c__Bacteroidia; o__Cytophagales; f__Spirosomaceae; g__Dyadobacter; s__Dyadobacter soli
RS-GCF-000428845.1	d__Bacteria; p__Bacteroidota; c__Bacteroidia; o__Cytophagales; f__Spirosomaceae; g__Dyadobacter; s__Dyadobacter alkalitolerans
GB-GCA-001898145.1	d__Bacteria; p__Bacteroidota; c__Bacteroidia; o__Cytophagales; f__Spirosomaceae; g__Dyadobacter; s__Dyadobacter sp001898145
RS-GCF-002872335.1	d__Bacteria; p__Bacteroidota; c__Bacteroidia; o__Cytophagales; f__Spirosomaceae; g__Siphonobacter; s__Siphonobacter sp002872335
RS-GCF-002838835.1	d__Bacteria; p__Bacteroidota; c__Bacteroidia; o__Cytophagales; f__Spirosomaceae; g__Siphonobacter; s__Siphonobacter sp002838835
RS-GCF-002943425.1	d__Bacteria; p__Bacteroidota; c__Bacteroidia; o__Cytophagales; f__Spirosomaceae; g__Siphonobacter; s__Siphonobacter curvatus
RS-GCF-900103285.1	d__Bacteria; p__Bacteroidota; c__Bacteroidia; o__Cytophagales; f__Spirosomaceae; g__Siphonobacter; s__Siphonobacter aquaeclarae
GB-GCA-002479785.1	d__Bacteria; p__Bacteroidota; c__Bacteroidia; o__Cytophagales; f__Spirosomaceae; g__UBA6715; s__UBA6715 sp002479785
GB-GCA-002454335.1	d__Bacteria; p__Bacteroidota; c__Bacteroidia; o__Cytophagales; f__Spirosomaceae; g__UBA6715; s__UBA6715 sp002454335
RS-GCF-002270355.1	d__Bacteria; p__Bacteroidota; c__Bacteroidia; o__Cytophagales; f__Spirosomaceae; g__Flectobacillus; s__Flectobacillus sp002270355
RS-GCF-000427405.1	d__Bacteria; p__Bacteroidota; c__Bacteroidia; o__Cytophagales; f__Spirosomaceae; g__Flectobacillus; s__Flectobacillus major
RS-GCF-000166395.1	d__Bacteria; p__Bacteroidota; c__Bacteroidia; o__Cytophagales; f__Spirosomaceae; g__Leadbetterella; s__Leadbetterella byssophila
RS-GCF-001306455.1	d__Bacteria; p__Bacteroidota; c__Bacteroidia; o__Cytophagales; f__Spirosomaceae; g__Jiulongibacter; s__Jiulongibacter sediminis
RS-GCF-000482465.1	d__Bacteria; p__Bacteroidota; c__Bacteroidia; o__Cytophagales; f__Spirosomaceae; g__Runella; s__Runella limosa
RS-GCF-000218895.1	d__Bacteria; p__Bacteroidota; c__Bacteroidia; o__Cytophagales; f__Spirosomaceae; g__Runella; s__Runella slithyformis
RS-GCF-900230115.1	d__Bacteria; p__Bacteroidota; c__Bacteroidia; o__Cytophagales; f__Spirosomaceae; g__TFI-002; s__TFI-002 sp900230115
GB-GCA-000263195.1	d__Bacteria; p__Bacteroidota; c__Bacteroidia; o__Cytophagales; f__Spirosomaceae; g__Emticicia; s__Emticicia oligotrophica
RS-GCF-002855535.1	d__Bacteria; p__Bacteroidota; c__Bacteroidia; o__Cytophagales; f__Spirosomaceae; g__Emticicia; s__Emticicia sp002855535
RS-GCF-003148625.1	d__Bacteria; p__Bacteroidota; c__Bacteroidia; o__Cytophagales; f__Spirosomaceae; g__Arcicella; s__Arcicella aurantiaca
RS-GCF-900115665.1	d__Bacteria; p__Bacteroidota; c__Bacteroidia; o__Cytophagales; f__Spirosomaceae; g__Pseudarcicella; s__Pseudarcicella hirudinis
RS-GCF-001870735.1	d__Bacteria; p__Bacteroidota; c__Bacteroidia; o__Cytophagales; f__Spirosomaceae; g__Arsenicibacter; s__Arsenicibacter rosenii
RS-GCF-000383955.1	d__Bacteria; p__Bacteroidota; c__Bacteroidia; o__Cytophagales; f__Spirosomaceae; g__Rudanella; s__Rudanella lutea
GB-GCA-001724175.1	d__Bacteria; p__Bacteroidota; c__Bacteroidia; o__Cytophagales; f__Spirosomaceae; g__SCN-52-12; s__SCN-52-12 sp001724175
RS-GCF-003259745.1	d__Bacteria; p__Bacteroidota; c__Bacteroidia; o__Cytophagales; f__Spirosomaceae; g__Larkinella; s__Larkinella arboricola
RS-GCF-003258705.1	d__Bacteria; p__Bacteroidota; c__Bacteroidia; o__Cytophagales; f__Spirosomaceae; g__Arcticibacterium; s__Arcticibacterium luteifluviistationis
RS-GCF-000296815.2	d__Bacteria; p__Bacteroidota; c__Bacteroidia; o__Cytophagales; f__Spirosomaceae; g__Fibrisoma; s__Fibrisoma limi
RS-GCF-900107135.1	d__Bacteria; p__Bacteroidota; c__Bacteroidia; o__Cytophagales; f__Hymenobacteraceae; g__Hymenobacter; s__Hymenobacter psychrophilus
RS-GCF-900111515.1	d__Bacteria; p__Bacteroidota; c__Bacteroidia; o__Cytophagales; f__Hymenobacteraceae; g__Hymenobacter; s__Hymenobacter actinosclerus
RS-GCF-002797555.1	d__Bacteria; p__Bacteroidota; c__Bacteroidia; o__Cytophagales; f__Hymenobacteraceae; g__Hymenobacter; s__Hymenobacter chitinivorans
RS-GCF-002204745.1	d__Bacteria; p__Bacteroidota; c__Bacteroidia; o__Cytophagales; f__Hymenobacteraceae; g__Hymenobacter; s__Hymenobacter sp002204745
RS-GCF-001596155.1	d__Bacteria; p__Bacteroidota; c__Bacteroidia; o__Cytophagales; f__Hymenobacteraceae; g__Hymenobacter; s__Hymenobacter sp001596155
RS-GCF-900142395.1	d__Bacteria; p__Bacteroidota; c__Bacteroidia; o__Cytophagales; f__Hymenobacteraceae; g__Hymenobacter; s__Hymenobacter psychrotolerans
RS-GCF-000715495.1	d__Bacteria; p__Bacteroidota; c__Bacteroidia; o__Cytophagales; f__Hymenobacteraceae; g__Hymenobacter; s__Hymenobacter sp000715495
RS-GCF-900115775.1	d__Bacteria; p__Bacteroidota; c__Bacteroidia; o__Cytophagales; f__Hymenobacteraceae; g__Hymenobacter; s__Hymenobacter arizonensis
RS-GCF-001507645.1	d__Bacteria; p__Bacteroidota; c__Bacteroidia; o__Cytophagales; f__Hymenobacteraceae; g__Hymenobacter; s__Hymenobacter sedentarius
RS-GCF-900188255.1	d__Bacteria; p__Bacteroidota; c__Bacteroidia; o__Cytophagales; f__Hymenobacteraceae; g__Hymenobacter; s__Hymenobacter mucosus
RS-GCF-000737515.1	d__Bacteria; p__Bacteroidota; c__Bacteroidia; o__Cytophagales; f__Hymenobacteraceae; g__Hymenobacter; s__Hymenobacter sp000737515
RS-GCF-001562275.1	d__Bacteria; p__Bacteroidota; c__Bacteroidia; o__Cytophagales; f__Hymenobacteraceae; g__Hymenobacter; s__Hymenobacter sp001562275
RS-GCF-900141805.1	d__Bacteria; p__Bacteroidota; c__Bacteroidia; o__Cytophagales; f__Hymenobacteraceae; g__Hymenobacter; s__Hymenobacter daecheongensis
RS-GCF-001816165.1	d__Bacteria; p__Bacteroidota; c__Bacteroidia; o__Cytophagales; f__Hymenobacteraceae; g__Hymenobacter; s__Hymenobacter glacialis
RS-GCF-003149515.1	d__Bacteria; p__Bacteroidota; c__Bacteroidia; o__Cytophagales; f__Hymenobacteraceae; g__Hymenobacter; s__Hymenobacter nivis
RS-GCF-000420705.1	d__Bacteria; p__Bacteroidota; c__Bacteroidia; o__Cytophagales; f__Hymenobacteraceae; g__Hymenobacter; s__Hymenobacter norwichensis
RS-GCF-001816125.1	d__Bacteria; p__Bacteroidota; c__Bacteroidia; o__Cytophagales; f__Hymenobacteraceae; g__Hymenobacter; s__Hymenobacter coccineus
RS-GCF-001280305.1	d__Bacteria; p__Bacteroidota; c__Bacteroidia; o__Cytophagales; f__Hymenobacteraceae; g__Hymenobacter; s__Hymenobacter sp001280305
RS-GCF-000972495.1	d__Bacteria; p__Bacteroidota; c__Bacteroidia; o__Cytophagales; f__Hymenobacteraceae; g__Hymenobacter; s__Hymenobacter terrenus
RS-GCF-900187375.1	d__Bacteria; p__Bacteroidota; c__Bacteroidia; o__Cytophagales; f__Hymenobacteraceae; g__Hymenobacter; s__Hymenobacter gelipurpurascens
RS-GCF-003231285.1	d__Bacteria; p__Bacteroidota; c__Bacteroidia; o__Cytophagales; f__Hymenobacteraceae; g__Hymenobacter; s__Hymenobacter sp003231285
RS-GCF-900176135.1	d__Bacteria; p__Bacteroidota; c__Bacteroidia; o__Cytophagales; f__Hymenobacteraceae; g__Hymenobacter; s__Hymenobacter roseosalivarius
RS-GCF-000576555.1	d__Bacteria; p__Bacteroidota; c__Bacteroidia; o__Cytophagales; f__Hymenobacteraceae; g__Hymenobacter; s__Hymenobacter swuensis
RS-GCF-001816145.1	d__Bacteria; p__Bacteroidota; c__Bacteroidia; o__Cytophagales; f__Hymenobacteraceae; g__Hymenobacter; s__Hymenobacter lapidarius
RS-GCF-000472485.1	d__Bacteria; p__Bacteroidota; c__Bacteroidia; o__Cytophagales; f__Hymenobacteraceae; g__Pontibacter; s__Pontibacter actiniarum
RS-GCF-000373265.1	d__Bacteria; p__Bacteroidota; c__Bacteroidia; o__Cytophagales; f__Hymenobacteraceae; g__Pontibacter; s__Pontibacter roseus
RS-GCF-900188175.1	d__Bacteria; p__Bacteroidota; c__Bacteroidia; o__Cytophagales; f__Hymenobacteraceae; g__Pontibacter; s__Pontibacter ummariensis
RS-GCF-003054055.1	d__Bacteria; p__Bacteroidota; c__Bacteroidia; o__Cytophagales; f__Hymenobacteraceae; g__Pontibacter; s__Pontibacter mucosus
RS-GCF-001907195.1	d__Bacteria; p__Bacteroidota; c__Bacteroidia; o__Cytophagales; f__Hymenobacteraceae; g__Pontibacter; s__Pontibacter sp001907195
RS-GCF-001611675.1	d__Bacteria; p__Bacteroidota; c__Bacteroidia; o__Cytophagales; f__Hymenobacteraceae; g__Pontibacter; s__Pontibacter akesuensis
RS-GCF-002846395.1	d__Bacteria; p__Bacteroidota; c__Bacteroidia; o__Cytophagales; f__Hymenobacteraceae; g__Pontibacter; s__Pontibacter ramchanderi
RS-GCF-900113285.1	d__Bacteria; p__Bacteroidota; c__Bacteroidia; o__Cytophagales; f__Hymenobacteraceae; g__Pontibacter; s__Pontibacter chinhatensis
GB-GCA-003096355.1	d__Bacteria; p__Bacteroidota; c__Bacteroidia; o__Cytophagales; f__Hymenobacteraceae; g__Pontibacter; s__Pontibacter virosus
RS-GCF-900156345.1	d__Bacteria; p__Bacteroidota; c__Bacteroidia; o__Cytophagales; f__Hymenobacteraceae; g__Pontibacter; s__Pontibacter indicus
RS-GCF-900156415.1	d__Bacteria; p__Bacteroidota; c__Bacteroidia; o__Cytophagales; f__Hymenobacteraceae; g__Pontibacter; s__Pontibacter lucknowensis
RS-GCF-001647275.1	d__Bacteria; p__Bacteroidota; c__Bacteroidia; o__Cytophagales; f__Hymenobacteraceae; g__Rufibacter; s__Rufibacter ruber
RS-GCF-001078055.1	d__Bacteria; p__Bacteroidota; c__Bacteroidia; o__Cytophagales; f__Hymenobacteraceae; g__Rufibacter; s__Rufibacter sp001078055
RS-GCF-001577755.1	d__Bacteria; p__Bacteroidota; c__Bacteroidia; o__Cytophagales; f__Hymenobacteraceae; g__Rufibacter; s__Rufibacter sp001577755
RS-GCF-001647285.1	d__Bacteria; p__Bacteroidota; c__Bacteroidia; o__Cytophagales; f__Hymenobacteraceae; g__Rufibacter; s__Rufibacter roseus
RS-GCF-002007105.1	d__Bacteria; p__Bacteroidota; c__Bacteroidia; o__Cytophagales; f__Hymenobacteraceae; g__Solirubrum; s__Solirubrum sp002007105
RS-GCF-001483135.1	d__Bacteria; p__Bacteroidota; c__Bacteroidia; o__Cytophagales; f__Hymenobacteraceae; g__Solirubrum; s__Solirubrum puertoriconensis
RS-GCF-003258365.1	d__Bacteria; p__Bacteroidota; c__Bacteroidia; o__Cytophagales; f__Hymenobacteraceae; g__Solirubrum; s__Solirubrum agri
RS-GCF-003023845.1	d__Bacteria; p__Bacteroidota; c__Bacteroidia; o__Cytophagales; f__Hymenobacteraceae; g__Adhaeribacter; s__Adhaeribacter sp003023845
RS-GCF-000473365.1	d__Bacteria; p__Bacteroidota; c__Bacteroidia; o__Cytophagales; f__Hymenobacteraceae; g__Adhaeribacter; s__Adhaeribacter aquaticus
RS-GCF-000304455.1	d__Bacteria; p__Bacteroidota; c__Bacteroidia; o__Cytophagales; f__Amoebophilaceae; g__Cardinium; s__Cardinium sp000304455
GB-GCA-001897825.1	d__Bacteria; p__Bacteroidota; c__Bacteroidia; o__Cytophagales; f__Amoebophilaceae; g__Amoebophilus; s__Amoebophilus sp001897825
RS-GCF-000020565.1	d__Bacteria; p__Bacteroidota; c__Bacteroidia; o__Cytophagales; f__Amoebophilaceae; g__Amoebophilus; s__Amoebophilus asiaticus
GB-GCA-002325615.1	d__Bacteria; p__Bacteroidota; c__Bacteroidia; o__Cytophagales; f__Amoebophilaceae; g__UBA8403; s__UBA8403 sp002325615
RS-GCF-001442615.1	d__Bacteria; p__Bacteroidota; c__Bacteroidia; o__Cytophagales; f__Cyclobacteriaceae; g__Algoriphagus; s__Algoriphagus resistens
RS-GCF-003259255.1	d__Bacteria; p__Bacteroidota; c__Bacteroidia; o__Cytophagales; f__Cyclobacteriaceae; g__Algoriphagus; s__Algoriphagus sp003259255
RS-GCF-000429445.1	d__Bacteria; p__Bacteroidota; c__Bacteroidia; o__Cytophagales; f__Cyclobacteriaceae; g__Algoriphagus; s__Algoriphagus terrigena
RS-GCF-900116615.1	d__Bacteria; p__Bacteroidota; c__Bacteroidia; o__Cytophagales; f__Cyclobacteriaceae; g__Algoriphagus; s__Algoriphagus locisalis
RS-GCF-002150685.1	d__Bacteria; p__Bacteroidota; c__Bacteroidia; o__Cytophagales; f__Cyclobacteriaceae; g__Algoriphagus; s__Algoriphagus antarcticus
RS-GCF-900148515.1	d__Bacteria; p__Bacteroidota; c__Bacteroidia; o__Cytophagales; f__Cyclobacteriaceae; g__Algoriphagus; s__Algoriphagus zhangzhouensis
RS-GCF-900112005.1	d__Bacteria; p__Bacteroidota; c__Bacteroidia; o__Cytophagales; f__Cyclobacteriaceae; g__Algoriphagus; s__Algoriphagus aquimarinus
RS-GCF-003253485.1	d__Bacteria; p__Bacteroidota; c__Bacteroidia; o__Cytophagales; f__Cyclobacteriaceae; g__Algoriphagus; s__Algoriphagus aquaeductus
RS-GCF-900113375.1	d__Bacteria; p__Bacteroidota; c__Bacteroidia; o__Cytophagales; f__Cyclobacteriaceae; g__Algoriphagus; s__Algoriphagus hitonicola
RS-GCF-002150505.1	d__Bacteria; p__Bacteroidota; c__Bacteroidia; o__Cytophagales; f__Cyclobacteriaceae; g__Algoriphagus; s__Algoriphagus ratkowskyi
RS-GCF-003259505.1	d__Bacteria; p__Bacteroidota; c__Bacteroidia; o__Cytophagales; f__Cyclobacteriaceae; g__Algoriphagus; s__Algoriphagus yeomjeoni
RS-GCF-000429425.1	d__Bacteria; p__Bacteroidota; c__Bacteroidia; o__Cytophagales; f__Cyclobacteriaceae; g__Algoriphagus; s__Algoriphagus mannitolivorans
RS-GCF-000166275.1	d__Bacteria; p__Bacteroidota; c__Bacteroidia; o__Cytophagales; f__Cyclobacteriaceae; g__Algoriphagus; s__Algoriphagus machipongonensis
RS-GCF-001936475.1	d__Bacteria; p__Bacteroidota; c__Bacteroidia; o__Cytophagales; f__Cyclobacteriaceae; g__Algoriphagus; s__Algoriphagus marinus
RS-GCF-001593605.1	d__Bacteria; p__Bacteroidota; c__Bacteroidia; o__Cytophagales; f__Cyclobacteriaceae; g__Algoriphagus; s__Algoriphagus sp001593605
RS-GCF-900129785.1	d__Bacteria; p__Bacteroidota; c__Bacteroidia; o__Cytophagales; f__Cyclobacteriaceae; g__Algoriphagus; s__Algoriphagus halophilus
RS-GCF-900103735.1	d__Bacteria; p__Bacteroidota; c__Bacteroidia; o__Cytophagales; f__Cyclobacteriaceae; g__Algoriphagus; s__Algoriphagus alkaliphilus
RS-GCF-003254055.1	d__Bacteria; p__Bacteroidota; c__Bacteroidia; o__Cytophagales; f__Cyclobacteriaceae; g__Algoriphagus; s__Algoriphagus chordae
RS-GCF-000429465.1	d__Bacteria; p__Bacteroidota; c__Bacteroidia; o__Cytophagales; f__Cyclobacteriaceae; g__Algoriphagus; s__Algoriphagus vanfongensis
RS-GCF-001747105.1	d__Bacteria; p__Bacteroidota; c__Bacteroidia; o__Cytophagales; f__Cyclobacteriaceae; g__Fabibacter; s__Fabibacter misakiensis
RS-GCF-900111145.1	d__Bacteria; p__Bacteroidota; c__Bacteroidia; o__Cytophagales; f__Cyclobacteriaceae; g__Fabibacter; s__Fabibacter pacificus
RS-GCF-001592965.1	d__Bacteria; p__Bacteroidota; c__Bacteroidia; o__Cytophagales; f__Cyclobacteriaceae; g__Fabibacter; s__Fabibacter spongicola
GB-GCA-002477595.1	d__Bacteria; p__Bacteroidota; c__Bacteroidia; o__Cytophagales; f__Cyclobacteriaceae; g__Fabibacter; s__Fabibacter sp002477595
RS-GCF-001747095.1	d__Bacteria; p__Bacteroidota; c__Bacteroidia; o__Cytophagales; f__Cyclobacteriaceae; g__Fabibacter; s__Fabibacter sp001747095
RS-GCF-000427295.1	d__Bacteria; p__Bacteroidota; c__Bacteroidia; o__Cytophagales; f__Cyclobacteriaceae; g__Cyclobacterium; s__Cyclobacterium qasimii
RS-GCF-900143075.1	d__Bacteria; p__Bacteroidota; c__Bacteroidia; o__Cytophagales; f__Cyclobacteriaceae; g__Cyclobacterium; s__Cyclobacterium lianum
RS-GCF-000222485.1	d__Bacteria; p__Bacteroidota; c__Bacteroidia; o__Cytophagales; f__Cyclobacteriaceae; g__Cyclobacterium; s__Cyclobacterium marinum
RS-GCF-001050135.1	d__Bacteria; p__Bacteroidota; c__Bacteroidia; o__Cytophagales; f__Cyclobacteriaceae; g__Cyclobacterium; s__Cyclobacterium amurskyense
RS-GCF-900109255.1	d__Bacteria; p__Bacteroidota; c__Bacteroidia; o__Cytophagales; f__Cyclobacteriaceae; g__Cyclobacterium; s__Cyclobacterium halophilum
GB-GCA-002344795.1	d__Bacteria; p__Bacteroidota; c__Bacteroidia; o__Cytophagales; f__Cyclobacteriaceae; g__ELB16-189; s__ELB16-189 sp002344795
GB-GCA-002345965.1	d__Bacteria; p__Bacteroidota; c__Bacteroidia; o__Cytophagales; f__Cyclobacteriaceae; g__ELB16-189; s__ELB16-189 sp002345965
GB-GCA-001567185.1	d__Bacteria; p__Bacteroidota; c__Bacteroidia; o__Cytophagales; f__Cyclobacteriaceae; g__ELB16-189; s__ELB16-189 sp001567185
GB-GCA-002398365.1	d__Bacteria; p__Bacteroidota; c__Bacteroidia; o__Cytophagales; f__Cyclobacteriaceae; g__ELB16-189; s__ELB16-189 sp002398365
GB-GCA-002405445.1	d__Bacteria; p__Bacteroidota; c__Bacteroidia; o__Cytophagales; f__Cyclobacteriaceae; g__ELB16-189; s__ELB16-189 sp002405445
RS-GCF-900176595.1	d__Bacteria; p__Bacteroidota; c__Bacteroidia; o__Cytophagales; f__Cyclobacteriaceae; g__Aquiflexum; s__Aquiflexum balticum
RS-GCF-001593005.1	d__Bacteria; p__Bacteroidota; c__Bacteroidia; o__Cytophagales; f__Cyclobacteriaceae; g__Roseivirga; s__Roseivirga ehrenbergii
GB-GCA-002786855.1	d__Bacteria; p__Bacteroidota; c__Bacteroidia; o__Cytophagales; f__Cyclobacteriaceae; g__Roseivirga; s__Roseivirga sp002786855
GB-GCA-001657315.1	d__Bacteria; p__Bacteroidota; c__Bacteroidia; o__Cytophagales; f__Cyclobacteriaceae; g__BBD-1991-12; s__BBD-1991-12 sp001657315
RS-GCF-002742335.1	d__Bacteria; p__Bacteroidota; c__Bacteroidia; o__Cytophagales; f__Cyclobacteriaceae; g__Reichenbachiella; s__Reichenbachiella sp002742335
RS-GCF-003171675.1	d__Bacteria; p__Bacteroidota; c__Bacteroidia; o__Cytophagales; f__Cyclobacteriaceae; g__Reichenbachiella; s__Reichenbachiella versicolor
RS-GCF-900129725.1	d__Bacteria; p__Bacteroidota; c__Bacteroidia; o__Cytophagales; f__Cyclobacteriaceae; g__Chryseolinea; s__Chryseolinea serpens
RS-GCF-000381545.1	d__Bacteria; p__Bacteroidota; c__Bacteroidia; o__Cytophagales; f__Cyclobacteriaceae; g__Rhodonellum; s__Rhodonellum psychrophilum
RS-GCF-000331535.1	d__Bacteria; p__Bacteroidota; c__Bacteroidia; o__Cytophagales; f__Cyclobacteriaceae; g__Fulvivirga; s__Fulvivirga imtechensis
GB-GCA-003260975.1	d__Bacteria; p__Bacteroidota; c__Bacteroidia; o__Cytophagales; f__Cyclobacteriaceae; g__Echinicola; s__Echinicola strongylocentroti
RS-GCF-000373245.1	d__Bacteria; p__Bacteroidota; c__Bacteroidia; o__Cytophagales; f__Cyclobacteriaceae; g__Echinicola; s__Echinicola pacifica
GB-GCA-002425185.1	d__Bacteria; p__Bacteroidota; c__Bacteroidia; o__Cytophagales; f__Cyclobacteriaceae; g__UBA2336; s__UBA2336 sp002425185
GB-GCA-002344065.1	d__Bacteria; p__Bacteroidota; c__Bacteroidia; o__Cytophagales; f__Cyclobacteriaceae; g__UBA2336; s__UBA2336 sp002344065
RS-GCF-900156785.1	d__Bacteria; p__Bacteroidota; c__Bacteroidia; o__Cytophagales; f__Cyclobacteriaceae; g__Belliella; s__Belliella pelovolcani
RS-GCF-000265405.1	d__Bacteria; p__Bacteroidota; c__Bacteroidia; o__Cytophagales; f__Cyclobacteriaceae; g__Belliella; s__Belliella baltica
RS-GCF-000330725.2	d__Bacteria; p__Bacteroidota; c__Bacteroidia; o__Cytophagales; f__Cyclobacteriaceae; g__Mariniradius; s__Mariniradius saccharolyticus
GB-GCA-003228395.1	d__Bacteria; p__Bacteroidota; c__Bacteroidia; o__Cytophagales; f__Cyclobacteriaceae; g__SZUA-230; s__SZUA-230 sp003228395
GB-GCA-003286915.1	d__Bacteria; p__Bacteroidota; c__Bacteroidia; o__Cytophagales; f__Cyclobacteriaceae; g__Chryseolinea_A; s__Chryseolinea_A flava
RS-GCF-000714815.1	d__Bacteria; p__Bacteroidota; c__Bacteroidia; o__Cytophagales; f__Cyclobacteriaceae; g__Anditalea; s__Anditalea andensis
GB-GCA-002427745.1	d__Bacteria; p__Bacteroidota; c__Bacteroidia; o__Cytophagales; f__Cyclobacteriaceae; g__Roseivirga_A; s__Roseivirga_A sp002427745
GB-GCA-002470835.1	d__Bacteria; p__Bacteroidota; c__Bacteroidia; o__Cytophagales; f__Cyclobacteriaceae; g__UBA4465; s__UBA4465 sp002470835
RS-GCF-900167975.1	d__Bacteria; p__Bacteroidota; c__Bacteroidia; o__Cytophagales; f__Cyclobacteriaceae; g__Ohtaekwangia; s__Ohtaekwangia koreensis
RS-GCF-000348925.1	d__Bacteria; p__Bacteroidota; c__Bacteroidia; o__Cytophagales; f__Cyclobacteriaceae; g__Cesiribacter; s__Cesiribacter andamanensis
GB-GCA-002338655.1	d__Bacteria; p__Bacteroidota; c__Bacteroidia; o__Cytophagales; f__Cyclobacteriaceae; g__UBA1842; s__UBA1842 sp002338655
GB-GCA-003232185.1	d__Bacteria; p__Bacteroidota; c__Bacteroidia; o__Cytophagales; f__Cyclobacteriaceae; g__SZUA-3; s__SZUA-3 sp003232185
GB-GCA-002471275.1	d__Bacteria; p__Bacteroidota; c__Bacteroidia; o__Cytophagales; f__Cyclobacteriaceae; g__UBA7330; s__UBA7330 sp002471275
RS-GCF-000295935.2	d__Bacteria; p__Bacteroidota; c__Bacteroidia; o__Cytophagales; f__Cyclobacteriaceae; g__Indibacter; s__Indibacter alkaliphilus
GB-GCA-002435755.1	d__Bacteria; p__Bacteroidota; c__Bacteroidia; o__Cytophagales; f__Cyclobacteriaceae; g__UBA6059; s__UBA6059 sp002435755
GB-GCA-002696995.1	d__Bacteria; p__Bacteroidota; c__Bacteroidia; o__Cytophagales; f__Marinoscillaceae; g__MED-G16; s__MED-G16 sp002696995
RS-GCF-001682195.1	d__Bacteria; p__Bacteroidota; c__Bacteroidia; o__Cytophagales; f__Flammeovirgaceae; g__Flammeovirga; s__Flammeovirga sp001682195
RS-GCF-001583495.1	d__Bacteria; p__Bacteroidota; c__Bacteroidia; o__Cytophagales; f__Flammeovirgaceae; g__Flammeovirga; s__Flammeovirga sp001583495
GB-GCA-002729595.1	d__Bacteria; p__Bacteroidota; c__Bacteroidia; o__Cytophagales; f__Flammeovirgaceae; g__GCA-2729595; s__GCA-2729595 sp002729595
RS-GCF-003149185.1	d__Bacteria; p__Bacteroidota; c__Bacteroidia; o__Cytophagales; f__Flammeovirgaceae; g__Sediminitomix; s__Sediminitomix flava
RS-GCF-000379765.1	d__Bacteria; p__Bacteroidota; c__Bacteroidia; o__Cytophagales; f__Flammeovirgaceae; g__Flexithrix; s__Flexithrix dorotheae
RS-GCF-900113045.1	d__Bacteria; p__Bacteroidota; c__Bacteroidia; o__Cytophagales; f__Bernardetiaceae; g__Thermoflexibacter; s__Thermoflexibacter ruber
GB-GCA-002784125.1	d__Bacteria; p__Bacteroidota; c__Bacteroidia; o__Cytophagales; f__Bernardetiaceae; g__Bernardetia; s__Bernardetia sp002784125
RS-GCF-000265505.1	d__Bacteria; p__Bacteroidota; c__Bacteroidia; o__Cytophagales; f__Bernardetiaceae; g__Bernardetia; s__Bernardetia litoralis
GB-GCA-002340355.1	d__Bacteria; p__Bacteroidota; c__Bacteroidia; o__Cytophagales; f__Bernardetiaceae; g__UBA2561; s__UBA2561 sp002340355
RS-GCF-000775915.1	d__Bacteria; p__Bacteroidota; c__Bacteroidia; o__Cytophagales; f__Cytophagaceae; g__Sporocytophaga; s__Sporocytophaga myxococcoides_A
RS-GCF-000426725.1	d__Bacteria; p__Bacteroidota; c__Bacteroidia; o__Cytophagales; f__Cytophagaceae; g__Sporocytophaga; s__Sporocytophaga myxococcoides
RS-GCF-000379725.1	d__Bacteria; p__Bacteroidota; c__Bacteroidia; o__Cytophagales; f__Cytophagaceae; g__Cytophaga; s__Cytophaga aurantiaca
RS-GCF-002843425.1	d__Bacteria; p__Bacteroidota; c__Bacteroidia; o__Cytophagales; f__Thermonemataceae; g__Raineya; s__Raineya orbicola
RS-GCF-001281695.1	d__Bacteria; p__Bacteroidota; c__Bacteroidia; o__Cytophagales; f__Thermonemataceae; g__Raineya; s__Raineya sp001281695
RS-GCF-000426825.1	d__Bacteria; p__Bacteroidota; c__Bacteroidia; o__Cytophagales; f__Thermonemataceae; g__Thermonema; s__Thermonema rossianum
RS-GCF-900112255.1	d__Bacteria; p__Bacteroidota; c__Bacteroidia; o__Cytophagales; f__Catalimonadaceae; g__Flexibacter; s__Flexibacter flexilis
RS-GCF-900100765.1	d__Bacteria; p__Bacteroidota; c__Bacteroidia; o__Cytophagales; f__Catalimonadaceae; g__Catalinimonas; s__Catalinimonas alkaloidigena
GB-GCA-001890965.1	d__Bacteria; p__Bacteroidota; c__Bacteroidia; o__Cytophagales; f__Microscillaceae; g__Microscilla; s__Microscilla sp001890965
RS-GCF-000169175.1	d__Bacteria; p__Bacteroidota; c__Bacteroidia; o__Cytophagales; f__Microscillaceae; g__Microscilla; s__Microscilla marina
GB-GCA-001769655.1	d__Bacteria; p__Bacteroidota; c__Bacteroidia; o__2-12-FULL-37-12; f__2-12-FULL-37-12; g__2-12-FULL-37-12; s__2-12-FULL-37-12 sp001769655
RS-GCF-002954265.1	d__Bacteria; p__Bacteroidota; c__Bacteroidia; o__Chitinophagales; f__Chitinophagaceae; g__Taibaiella_B; s__Taibaiella_B sp002954265
RS-GCF-002127285.1	d__Bacteria; p__Bacteroidota; c__Bacteroidia; o__Chitinophagales; f__Chitinophagaceae; g__Taibaiella_B; s__Taibaiella_B sp002127285
GB-GCA-002483105.1	d__Bacteria; p__Bacteroidota; c__Bacteroidia; o__Chitinophagales; f__Chitinophagaceae; g__Taibaiella_B; s__Taibaiella_B sp002483105
GB-GCA-002421685.1	d__Bacteria; p__Bacteroidota; c__Bacteroidia; o__Chitinophagales; f__Chitinophagaceae; g__Taibaiella_B; s__Taibaiella_B sp002421685
GB-GCA-002423665.1	d__Bacteria; p__Bacteroidota; c__Bacteroidia; o__Chitinophagales; f__Chitinophagaceae; g__Taibaiella_B; s__Taibaiella_B sp002423665
GB-GCA-001897855.1	d__Bacteria; p__Bacteroidota; c__Bacteroidia; o__Chitinophagales; f__Chitinophagaceae; g__Taibaiella_B; s__Taibaiella_B sp001897855
GB-GCA-002337045.1	d__Bacteria; p__Bacteroidota; c__Bacteroidia; o__Chitinophagales; f__Chitinophagaceae; g__Taibaiella_B; s__Taibaiella_B sp002337045
RS-GCF-900102545.1	d__Bacteria; p__Bacteroidota; c__Bacteroidia; o__Chitinophagales; f__Chitinophagaceae; g__Chitinophaga; s__Chitinophaga filiformis
RS-GCF-001975825.1	d__Bacteria; p__Bacteroidota; c__Bacteroidia; o__Chitinophagales; f__Chitinophagaceae; g__Chitinophaga; s__Chitinophaga sp001975825
RS-GCF-900119105.1	d__Bacteria; p__Bacteroidota; c__Bacteroidia; o__Chitinophagales; f__Chitinophagaceae; g__Chitinophaga; s__Chitinophaga sancti
RS-GCF-002290065.1	d__Bacteria; p__Bacteroidota; c__Bacteroidia; o__Chitinophagales; f__Chitinophagaceae; g__Chitinophaga; s__Chitinophaga sp002290065
RS-GCF-900168065.1	d__Bacteria; p__Bacteroidota; c__Bacteroidia; o__Chitinophagales; f__Chitinophagaceae; g__Chitinophaga; s__Chitinophaga ginsengisegetis
RS-GCF-900112615.1	d__Bacteria; p__Bacteroidota; c__Bacteroidia; o__Chitinophagales; f__Chitinophagaceae; g__Chitinophaga; s__Chitinophaga sp900112615
RS-GCF-003071345.1	d__Bacteria; p__Bacteroidota; c__Bacteroidia; o__Chitinophagales; f__Chitinophagaceae; g__Chitinophaga; s__Chitinophaga sp003071345
RS-GCF-900142605.1	d__Bacteria; p__Bacteroidota; c__Bacteroidia; o__Chitinophagales; f__Chitinophagaceae; g__Chitinophaga; s__Chitinophaga jiangningensis
RS-GCF-000024005.1	d__Bacteria; p__Bacteroidota; c__Bacteroidia; o__Chitinophagales; f__Chitinophagaceae; g__Chitinophaga; s__Chitinophaga pinensis
RS-GCF-003014755.1	d__Bacteria; p__Bacteroidota; c__Bacteroidia; o__Chitinophagales; f__Chitinophagaceae; g__Chitinophaga; s__Chitinophaga niastensis
RS-GCF-003149455.1	d__Bacteria; p__Bacteroidota; c__Bacteroidia; o__Chitinophagales; f__Chitinophagaceae; g__Chitinophaga; s__Chitinophaga sp003149455
RS-GCF-900114995.1	d__Bacteria; p__Bacteroidota; c__Bacteroidia; o__Chitinophagales; f__Chitinophagaceae; g__Chitinophaga; s__Chitinophaga sp900114995
RS-GCF-900094705.1	d__Bacteria; p__Bacteroidota; c__Bacteroidia; o__Chitinophagales; f__Chitinophagaceae; g__Chitinophaga; s__Chitinophaga costaii
RS-GCF-003259435.1	d__Bacteria; p__Bacteroidota; c__Bacteroidia; o__Chitinophagales; f__Chitinophagaceae; g__Chitinophaga; s__Chitinophaga dinghuensis
RS-GCF-003014595.1	d__Bacteria; p__Bacteroidota; c__Bacteroidia; o__Chitinophagales; f__Chitinophagaceae; g__Chitinophaga; s__Chitinophaga ginsengisoli
RS-GCF-900129465.1	d__Bacteria; p__Bacteroidota; c__Bacteroidia; o__Chitinophagales; f__Chitinophagaceae; g__Chitinophaga; s__Chitinophaga niabensis
RS-GCF-900107795.1	d__Bacteria; p__Bacteroidota; c__Bacteroidia; o__Chitinophagales; f__Chitinophagaceae; g__Chitinophaga; s__Chitinophaga terrae
RS-GCF-900167135.1	d__Bacteria; p__Bacteroidota; c__Bacteroidia; o__Chitinophagales; f__Chitinophagaceae; g__Chitinophaga; s__Chitinophaga eiseniae
GB-GCA-003308995.1	d__Bacteria; p__Bacteroidota; c__Bacteroidia; o__Chitinophagales; f__Chitinophagaceae; g__Chitinophaga; s__Chitinophaga sp003308995
RS-GCF-900109685.1	d__Bacteria; p__Bacteroidota; c__Bacteroidia; o__Chitinophagales; f__Chitinophagaceae; g__Chitinophaga; s__Chitinophaga rupis
RS-GCF-002557795.1	d__Bacteria; p__Bacteroidota; c__Bacteroidia; o__Chitinophagales; f__Chitinophagaceae; g__Chitinophaga; s__Chitinophaga caeni
GB-GCA-001829005.1	d__Bacteria; p__Bacteroidota; c__Bacteroidia; o__Chitinophagales; f__Chitinophagaceae; g__Sediminibacterium; s__Sediminibacterium sp001829005
RS-GCF-000511175.1	d__Bacteria; p__Bacteroidota; c__Bacteroidia; o__Chitinophagales; f__Chitinophagaceae; g__Sediminibacterium; s__Sediminibacterium salmoneum
GB-GCA-002786355.1	d__Bacteria; p__Bacteroidota; c__Bacteroidia; o__Chitinophagales; f__Chitinophagaceae; g__Sediminibacterium; s__Sediminibacterium sp002786355
GB-GCA-002281575.1	d__Bacteria; p__Bacteroidota; c__Bacteroidia; o__Chitinophagales; f__Chitinophagaceae; g__Sediminibacterium; s__Sediminibacterium sp002281575
GB-GCA-002281875.1	d__Bacteria; p__Bacteroidota; c__Bacteroidia; o__Chitinophagales; f__Chitinophagaceae; g__Sediminibacterium; s__Sediminibacterium sp002281875
RS-GCF-001659705.1	d__Bacteria; p__Bacteroidota; c__Bacteroidia; o__Chitinophagales; f__Chitinophagaceae; g__Arachidicoccus; s__Arachidicoccus sp001659705
RS-GCF-900107765.1	d__Bacteria; p__Bacteroidota; c__Bacteroidia; o__Chitinophagales; f__Chitinophagaceae; g__Arachidicoccus; s__Arachidicoccus rhizosphaerae
RS-GCF-002078015.1	d__Bacteria; p__Bacteroidota; c__Bacteroidia; o__Chitinophagales; f__Chitinophagaceae; g__Niastella; s__Niastella populi
RS-GCF-002077945.1	d__Bacteria; p__Bacteroidota; c__Bacteroidia; o__Chitinophagales; f__Chitinophagaceae; g__Niastella; s__Niastella vici
RS-GCF-001302245.1	d__Bacteria; p__Bacteroidota; c__Bacteroidia; o__Chitinophagales; f__Chitinophagaceae; g__Niastella; s__Niastella sp001302245
RS-GCF-900110245.1	d__Bacteria; p__Bacteroidota; c__Bacteroidia; o__Chitinophagales; f__Chitinophagaceae; g__Niastella; s__Niastella yeongjuensis
RS-GCF-000246855.1	d__Bacteria; p__Bacteroidota; c__Bacteroidia; o__Chitinophagales; f__Chitinophagaceae; g__Niastella; s__Niastella koreensis
RS-GCF-001654455.1	d__Bacteria; p__Bacteroidota; c__Bacteroidia; o__Chitinophagales; f__Chitinophagaceae; g__Niabella; s__Niabella ginsenosidivorans
GB-GCA-001896965.1	d__Bacteria; p__Bacteroidota; c__Bacteroidia; o__Chitinophagales; f__Chitinophagaceae; g__Niabella; s__Niabella sp001896965
RS-GCF-900101395.1	d__Bacteria; p__Bacteroidota; c__Bacteroidia; o__Chitinophagales; f__Chitinophagaceae; g__Niabella; s__Niabella drilacis
RS-GCF-000243115.2	d__Bacteria; p__Bacteroidota; c__Bacteroidia; o__Chitinophagales; f__Chitinophagaceae; g__Niabella; s__Niabella soli
RS-GCF-000374125.1	d__Bacteria; p__Bacteroidota; c__Bacteroidia; o__Chitinophagales; f__Chitinophagaceae; g__Niabella; s__Niabella aurantiaca
RS-GCF-000814475.1	d__Bacteria; p__Bacteroidota; c__Bacteroidia; o__Chitinophagales; f__Chitinophagaceae; g__Flavihumibacter; s__Flavihumibacter solisilvae
GB-GCA-002483205.1	d__Bacteria; p__Bacteroidota; c__Bacteroidia; o__Chitinophagales; f__Chitinophagaceae; g__Flavihumibacter; s__Flavihumibacter sp002483205
RS-GCF-000814325.1	d__Bacteria; p__Bacteroidota; c__Bacteroidia; o__Chitinophagales; f__Chitinophagaceae; g__Flavihumibacter; s__Flavihumibacter sp000814325
RS-GCF-000974785.1	d__Bacteria; p__Bacteroidota; c__Bacteroidia; o__Chitinophagales; f__Chitinophagaceae; g__Flavihumibacter; s__Flavihumibacter petaseus
GB-GCA-003243445.1	d__Bacteria; p__Bacteroidota; c__Bacteroidia; o__Chitinophagales; f__Chitinophagaceae; g__46-32; s__46-32 sp003243445
GB-GCA-001898405.1	d__Bacteria; p__Bacteroidota; c__Bacteroidia; o__Chitinophagales; f__Chitinophagaceae; g__46-32; s__46-32 sp001898405
GB-GCA-001898485.1	d__Bacteria; p__Bacteroidota; c__Bacteroidia; o__Chitinophagales; f__Chitinophagaceae; g__46-32; s__46-32 sp001898485
GB-GCA-001464625.1	d__Bacteria; p__Bacteroidota; c__Bacteroidia; o__Chitinophagales; f__Chitinophagaceae; g__JJ008; s__JJ008 sp001464625
GB-GCA-002378975.1	d__Bacteria; p__Bacteroidota; c__Bacteroidia; o__Chitinophagales; f__Chitinophagaceae; g__JJ008; s__JJ008 sp002378975
GB-GCA-002352145.1	d__Bacteria; p__Bacteroidota; c__Bacteroidia; o__Chitinophagales; f__Chitinophagaceae; g__JJ008; s__JJ008 sp002352145
GB-GCA-001897155.1	d__Bacteria; p__Bacteroidota; c__Bacteroidia; o__Chitinophagales; f__Chitinophagaceae; g__Taibaiella_A; s__Taibaiella_A sp001897155
GB-GCA-001897525.1	d__Bacteria; p__Bacteroidota; c__Bacteroidia; o__Chitinophagales; f__Chitinophagaceae; g__Taibaiella_A; s__Taibaiella_A sp001897525
RS-GCF-003014535.1	d__Bacteria; p__Bacteroidota; c__Bacteroidia; o__Chitinophagales; f__Chitinophagaceae; g__Taibaiella_A; s__Taibaiella_A chishuiensis
GB-GCA-001899685.1	d__Bacteria; p__Bacteroidota; c__Bacteroidia; o__Chitinophagales; f__Chitinophagaceae; g__NS-102; s__NS-102 sp001899685
GB-GCA-001898505.1	d__Bacteria; p__Bacteroidota; c__Bacteroidia; o__Chitinophagales; f__Chitinophagaceae; g__UBA8621; s__UBA8621 sp001898505
GB-GCA-003135585.1	d__Bacteria; p__Bacteroidota; c__Bacteroidia; o__Chitinophagales; f__Chitinophagaceae; g__UBA8621; s__UBA8621 sp003135585
GB-GCA-003175695.1	d__Bacteria; p__Bacteroidota; c__Bacteroidia; o__Chitinophagales; f__Chitinophagaceae; g__UBA8621; s__UBA8621 sp003175695
GB-GCA-003167015.1	d__Bacteria; p__Bacteroidota; c__Bacteroidia; o__Chitinophagales; f__Chitinophagaceae; g__UBA8621; s__UBA8621 sp003167015
GB-GCA-003168265.1	d__Bacteria; p__Bacteroidota; c__Bacteroidia; o__Chitinophagales; f__Chitinophagaceae; g__UBA8621; s__UBA8621 sp003168265
GB-GCA-002352045.1	d__Bacteria; p__Bacteroidota; c__Bacteroidia; o__Chitinophagales; f__Chitinophagaceae; g__Ferruginibacter; s__Ferruginibacter sp002352045
GB-GCA-002343985.1	d__Bacteria; p__Bacteroidota; c__Bacteroidia; o__Chitinophagales; f__Chitinophagaceae; g__Ferruginibacter; s__Ferruginibacter sp002343985
GB-GCA-002336815.1	d__Bacteria; p__Bacteroidota; c__Bacteroidia; o__Chitinophagales; f__Chitinophagaceae; g__Ferruginibacter; s__Ferruginibacter sp002336815
GB-GCA-002400445.1	d__Bacteria; p__Bacteroidota; c__Bacteroidia; o__Chitinophagales; f__Chitinophagaceae; g__Ferruginibacter; s__Ferruginibacter sp002400445
GB-GCA-003097095.1	d__Bacteria; p__Bacteroidota; c__Bacteroidia; o__Chitinophagales; f__Chitinophagaceae; g__Filimonas; s__Filimonas sp003097095
RS-GCF-002355595.1	d__Bacteria; p__Bacteroidota; c__Bacteroidia; o__Chitinophagales; f__Chitinophagaceae; g__Filimonas; s__Filimonas lacunae
GB-GCA-002050375.1	d__Bacteria; p__Bacteroidota; c__Bacteroidia; o__Chitinophagales; f__Chitinophagaceae; g__Segetibacter; s__Segetibacter sp002050375
RS-GCF-000374045.1	d__Bacteria; p__Bacteroidota; c__Bacteroidia; o__Chitinophagales; f__Chitinophagaceae; g__Segetibacter; s__Segetibacter koreensis
GB-GCA-001623405.1	d__Bacteria; p__Bacteroidota; c__Bacteroidia; o__Chitinophagales; f__Chitinophagaceae; g__Hydrotalea; s__Hydrotalea flava
RS-GCF-003254115.1	d__Bacteria; p__Bacteroidota; c__Bacteroidia; o__Chitinophagales; f__Chitinophagaceae; g__Hydrotalea; s__Hydrotalea sandarakina
GB-GCA-001567165.1	d__Bacteria; p__Bacteroidota; c__Bacteroidia; o__Chitinophagales; f__Chitinophagaceae; g__OLB11; s__OLB11 sp001567165
GB-GCA-002399735.1	d__Bacteria; p__Bacteroidota; c__Bacteroidia; o__Chitinophagales; f__Chitinophagaceae; g__Terrimonas; s__Terrimonas sp002399735
RS-GCF-000425585.1	d__Bacteria; p__Bacteroidota; c__Bacteroidia; o__Chitinophagales; f__Chitinophagaceae; g__Terrimonas; s__Terrimonas ferruginea
GB-GCA-002385265.1	d__Bacteria; p__Bacteroidota; c__Bacteroidia; o__Chitinophagales; f__Chitinophagaceae; g__UBA3961; s__UBA3961 sp002385265
GB-GCA-002256435.1	d__Bacteria; p__Bacteroidota; c__Bacteroidia; o__Chitinophagales; f__Chitinophagaceae; g__BSSC1; s__BSSC1 sp002256435
RS-GCF-001644645.1	d__Bacteria; p__Bacteroidota; c__Bacteroidia; o__Chitinophagales; f__Chitinophagaceae; g__Flavisolibacter_B; s__Flavisolibacter_B tropicus
GB-GCA-002066995.1	d__Bacteria; p__Bacteroidota; c__Bacteroidia; o__Chitinophagales; f__Chitinophagaceae; g__UTBCD1; s__UTBCD1 sp002066995
RS-GCF-900116565.1	d__Bacteria; p__Bacteroidota; c__Bacteroidia; o__Chitinophagales; f__Chitinophagaceae; g__Thermoflavifilum; s__Thermoflavifilum thermophila
GB-GCA-002336725.1	d__Bacteria; p__Bacteroidota; c__Bacteroidia; o__Chitinophagales; f__Chitinophagaceae; g__UBA1952; s__UBA1952 sp002336725
RS-GCF-002973575.1	d__Bacteria; p__Bacteroidota; c__Bacteroidia; o__Chitinophagales; f__Chitinophagaceae; g__Vibrionimonas; s__Vibrionimonas magnilacihabitans
GB-GCA-002352105.1	d__Bacteria; p__Bacteroidota; c__Bacteroidia; o__Chitinophagales; f__Chitinophagaceae; g__UBA2791; s__UBA2791 sp002352105
GB-GCA-002482815.1	d__Bacteria; p__Bacteroidota; c__Bacteroidia; o__Chitinophagales; f__Chitinophagaceae; g__UBA1312; s__UBA1312 sp002482815
RS-GCF-001953305.1	d__Bacteria; p__Bacteroidota; c__Bacteroidia; o__Chitinophagales; f__Chitinophagaceae; g__Cnuella; s__Cnuella takakiae
GB-GCA-002360455.1	d__Bacteria; p__Bacteroidota; c__Bacteroidia; o__Chitinophagales; f__Saprospiraceae; g__UBA3362; s__UBA3362 sp002360455
RS-GCF-002934605.1	d__Bacteria; p__Bacteroidota; c__Bacteroidia; o__Chitinophagales; f__Saprospiraceae; g__Lewinella_A; s__Lewinella_A xylanilytica
RS-GCF-002631205.1	d__Bacteria; p__Bacteroidota; c__Bacteroidia; o__Chitinophagales; f__Saprospiraceae; g__Lewinella_A; s__Lewinella_A marina
RS-GCF-000373105.1	d__Bacteria; p__Bacteroidota; c__Bacteroidia; o__Chitinophagales; f__Saprospiraceae; g__Lewinella_A; s__Lewinella_A persica
RS-GCF-002591745.1	d__Bacteria; p__Bacteroidota; c__Bacteroidia; o__Chitinophagales; f__Saprospiraceae; g__Lewinella_A; s__Lewinella_A sp002591745
RS-GCF-001625015.1	d__Bacteria; p__Bacteroidota; c__Bacteroidia; o__Chitinophagales; f__Saprospiraceae; g__Lewinella_A; s__Lewinella_A sp001625015
RS-GCF-900110645.1	d__Bacteria; p__Bacteroidota; c__Bacteroidia; o__Chitinophagales; f__Saprospiraceae; g__Lewinella_A; s__Lewinella_A agarilytica
RS-GCF-000379805.1	d__Bacteria; p__Bacteroidota; c__Bacteroidia; o__Chitinophagales; f__Saprospiraceae; g__Lewinella; s__Lewinella cohaerens
GB-GCA-003045895.1	d__Bacteria; p__Bacteroidota; c__Bacteroidia; o__Chitinophagales; f__Saprospiraceae; g__Lewinella; s__Lewinella sp003045895
RS-GCF-002646595.1	d__Bacteria; p__Bacteroidota; c__Bacteroidia; o__Chitinophagales; f__Saprospiraceae; g__Lewinella_B; s__Lewinella_B nigricans
RS-GCF-000759025.1	d__Bacteria; p__Bacteroidota; c__Bacteroidia; o__Chitinophagales; f__Saprospiraceae; g__Phaeodactylibacter; s__Phaeodactylibacter xiamenensis
GB-GCA-002344345.1	d__Bacteria; p__Bacteroidota; c__Bacteroidia; o__Chitinophagales; f__Saprospiraceae; g__UBA2365; s__UBA2365 sp002344345
GB-GCA-002698985.1	d__Bacteria; p__Bacteroidota; c__Bacteroidia; o__Chitinophagales; f__Saprospiraceae; g__GCA-2698985; s__GCA-2698985 sp002698985
GB-GCA-002482845.1	d__Bacteria; p__Bacteroidota; c__Bacteroidia; o__Chitinophagales; f__Saprospiraceae; g__OLB9; s__OLB9 sp002482845
GB-GCA-001567255.1	d__Bacteria; p__Bacteroidota; c__Bacteroidia; o__Chitinophagales; f__Saprospiraceae; g__OLB9; s__OLB9 sp001567255
RS-GCF-000212735.1	d__Bacteria; p__Bacteroidota; c__Bacteroidia; o__Chitinophagales; f__Saprospiraceae; g__Haliscomenobacter; s__Haliscomenobacter hydrossis
GB-GCA-001567405.1	d__Bacteria; p__Bacteroidota; c__Bacteroidia; o__Chitinophagales; f__Saprospiraceae; g__OLB8; s__OLB8 sp001567405
GB-GCA-002435785.1	d__Bacteria; p__Bacteroidota; c__Bacteroidia; o__Chitinophagales; f__Saprospiraceae; g__UBA6168; s__UBA6168 sp002435785
GB-GCA-002335865.1	d__Bacteria; p__Bacteroidota; c__Bacteroidia; o__Chitinophagales; f__Saprospiraceae; g__UBA1994; s__UBA1994 sp002335865
GB-GCA-002344975.1	d__Bacteria; p__Bacteroidota; c__Bacteroidia; o__Chitinophagales; f__Saprospiraceae; g__UBA2329; s__UBA2329 sp002344975
RS-GCF-000724545.1	d__Bacteria; p__Bacteroidota; c__Bacteroidia; o__Chitinophagales; f__Saprospiraceae; g__Aureispira; s__Aureispira sp000724545
GB-GCA-002336805.1	d__Bacteria; p__Bacteroidota; c__Bacteroidia; o__Chitinophagales; f__LD1; g__UBA1941; s__UBA1941 sp002336805
GB-GCA-003165135.1	d__Bacteria; p__Bacteroidota; c__Bacteroidia; o__Chitinophagales; f__LD1; g__UBA1941; s__UBA1941 sp003165135
GB-GCA-001897535.1	d__Bacteria; p__Bacteroidota; c__Bacteroidia; o__Chitinophagales; f__LD1; g__UBA7692; s__UBA7692 sp001897535
GB-GCA-002482725.1	d__Bacteria; p__Bacteroidota; c__Bacteroidia; o__Chitinophagales; f__LD1; g__UBA7692; s__UBA7692 sp002482725
GB-GCA-002345145.1	d__Bacteria; p__Bacteroidota; c__Bacteroidia; o__Chitinophagales; f__UBA2359; g__UBA2359; s__UBA2359 sp002345145
RS-GCF-002212725.1	d__Bacteria; p__Bacteroidota; c__Bacteroidia; o__Chitinophagales; f__UBA2359; g__UBA2359; s__UBA2359 sp002212725
RS-GCF-002212985.1	d__Bacteria; p__Bacteroidota; c__Bacteroidia; o__Chitinophagales; f__UBA2359; g__UBA2359; s__UBA2359 sp002212985
GB-GCA-003022985.1	d__Bacteria; p__Bacteroidota; c__Bacteroidia; o__Chitinophagales; f__SW-11-45-7; g__SW-11-45-7; s__SW-11-45-7 sp003022985
GB-GCA-002708985.1	d__Bacteria; p__Bacteroidota; c__Bacteroidia; o__Chitinophagales; f__UBA8649; g__UBA8649; s__UBA8649 sp002708985
RS-GCF-001590605.1	d__Bacteria; p__Bacteroidota; c__Bacteroidia; o__Sphingobacteriales; f__Sphingobacteriaceae; g__Pedobacter; s__Pedobacter cryoconitis_A
RS-GCF-001636695.1	d__Bacteria; p__Bacteroidota; c__Bacteroidia; o__Sphingobacteriales; f__Sphingobacteriaceae; g__Pedobacter; s__Pedobacter panaciterrae
RS-GCF-900111825.1	d__Bacteria; p__Bacteroidota; c__Bacteroidia; o__Sphingobacteriales; f__Sphingobacteriaceae; g__Pedobacter; s__Pedobacter suwonensis
RS-GCF-000633455.1	d__Bacteria; p__Bacteroidota; c__Bacteroidia; o__Sphingobacteriales; f__Sphingobacteriaceae; g__Pedobacter; s__Pedobacter jeongneungensis
RS-GCF-000023825.1	d__Bacteria; p__Bacteroidota; c__Bacteroidia; o__Sphingobacteriales; f__Sphingobacteriaceae; g__Pedobacter; s__Pedobacter heparinus
GB-GCA-003313335.1	d__Bacteria; p__Bacteroidota; c__Bacteroidia; o__Sphingobacteriales; f__Sphingobacteriaceae; g__Pedobacter; s__Pedobacter zeaxanthinifaciens
RS-GCF-900112985.1	d__Bacteria; p__Bacteroidota; c__Bacteroidia; o__Sphingobacteriales; f__Sphingobacteriaceae; g__Pedobacter; s__Pedobacter antarcticus
RS-GCF-003173575.1	d__Bacteria; p__Bacteroidota; c__Bacteroidia; o__Sphingobacteriales; f__Sphingobacteriaceae; g__Pedobacter; s__Pedobacter sp003173575
RS-GCF-900129215.1	d__Bacteria; p__Bacteroidota; c__Bacteroidia; o__Sphingobacteriales; f__Sphingobacteriaceae; g__Pedobacter; s__Pedobacter caeni
RS-GCF-003208655.1	d__Bacteria; p__Bacteroidota; c__Bacteroidia; o__Sphingobacteriales; f__Sphingobacteriaceae; g__Pedobacter; s__Pedobacter nutrimenti
GB-GCA-003313325.1	d__Bacteria; p__Bacteroidota; c__Bacteroidia; o__Sphingobacteriales; f__Sphingobacteriaceae; g__Pedobacter; s__Pedobacter namyangjuensis
GB-GCA-003313505.1	d__Bacteria; p__Bacteroidota; c__Bacteroidia; o__Sphingobacteriales; f__Sphingobacteriaceae; g__Pedobacter; s__Pedobacter nanyangensis
RS-GCF-003054145.1	d__Bacteria; p__Bacteroidota; c__Bacteroidia; o__Sphingobacteriales; f__Sphingobacteriaceae; g__Pedobacter; s__Pedobacter sp003054145
RS-GCF-900100705.1	d__Bacteria; p__Bacteroidota; c__Bacteroidia; o__Sphingobacteriales; f__Sphingobacteriaceae; g__Pedobacter; s__Pedobacter terrae
RS-GCF-001412655.1	d__Bacteria; p__Bacteroidota; c__Bacteroidia; o__Sphingobacteriales; f__Sphingobacteriaceae; g__Pedobacter; s__Pedobacter sp001412655
RS-GCF-000832545.1	d__Bacteria; p__Bacteroidota; c__Bacteroidia; o__Sphingobacteriales; f__Sphingobacteriaceae; g__Pedobacter; s__Pedobacter lusitanus
RS-GCF-900113525.1	d__Bacteria; p__Bacteroidota; c__Bacteroidia; o__Sphingobacteriales; f__Sphingobacteriaceae; g__Pedobacter; s__Pedobacter insulae
RS-GCF-000170795.1	d__Bacteria; p__Bacteroidota; c__Bacteroidia; o__Sphingobacteriales; f__Sphingobacteriaceae; g__Pedobacter; s__Pedobacter sp000170795
RS-GCF-000708285.2	d__Bacteria; p__Bacteroidota; c__Bacteroidia; o__Sphingobacteriales; f__Sphingobacteriaceae; g__Pedobacter; s__Pedobacter borealis
RS-GCF-001412215.1	d__Bacteria; p__Bacteroidota; c__Bacteroidia; o__Sphingobacteriales; f__Sphingobacteriaceae; g__Pedobacter; s__Pedobacter sp001412215
RS-GCF-001423945.1	d__Bacteria; p__Bacteroidota; c__Bacteroidia; o__Sphingobacteriales; f__Sphingobacteriaceae; g__Pedobacter; s__Pedobacter sp001423945
RS-GCF-003054115.1	d__Bacteria; p__Bacteroidota; c__Bacteroidia; o__Sphingobacteriales; f__Sphingobacteriaceae; g__Pedobacter; s__Pedobacter sp003054115
RS-GCF-001721645.1	d__Bacteria; p__Bacteroidota; c__Bacteroidia; o__Sphingobacteriales; f__Sphingobacteriaceae; g__Pedobacter; s__Pedobacter steynii_A
RS-GCF-900176505.1	d__Bacteria; p__Bacteroidota; c__Bacteroidia; o__Sphingobacteriales; f__Sphingobacteriaceae; g__Pedobacter; s__Pedobacter nyackensis
GB-GCA-002333205.1	d__Bacteria; p__Bacteroidota; c__Bacteroidia; o__Sphingobacteriales; f__Sphingobacteriaceae; g__Pedobacter; s__Pedobacter sp002333205
RS-GCF-900111155.1	d__Bacteria; p__Bacteroidota; c__Bacteroidia; o__Sphingobacteriales; f__Sphingobacteriaceae; g__Pedobacter; s__Pedobacter rhizosphaerae
GB-GCA-002432345.1	d__Bacteria; p__Bacteroidota; c__Bacteroidia; o__Sphingobacteriales; f__Sphingobacteriaceae; g__Pedobacter; s__Pedobacter sp002432345
GB-GCA-002455875.1	d__Bacteria; p__Bacteroidota; c__Bacteroidia; o__Sphingobacteriales; f__Sphingobacteriaceae; g__Pedobacter; s__Pedobacter sp002455875
RS-GCF-900215335.1	d__Bacteria; p__Bacteroidota; c__Bacteroidia; o__Sphingobacteriales; f__Sphingobacteriaceae; g__Pedobacter; s__Pedobacter xixiisoli
RS-GCF-900100435.1	d__Bacteria; p__Bacteroidota; c__Bacteroidia; o__Sphingobacteriales; f__Sphingobacteriaceae; g__Pedobacter; s__Pedobacter sp900100435
RS-GCF-002151545.1	d__Bacteria; p__Bacteroidota; c__Bacteroidia; o__Sphingobacteriales; f__Sphingobacteriaceae; g__Pedobacter; s__Pedobacter sp002151545
RS-GCF-000523515.1	d__Bacteria; p__Bacteroidota; c__Bacteroidia; o__Sphingobacteriales; f__Sphingobacteriaceae; g__Pedobacter; s__Pedobacter sp000523515
RS-GCF-001422545.1	d__Bacteria; p__Bacteroidota; c__Bacteroidia; o__Sphingobacteriales; f__Sphingobacteriaceae; g__Pedobacter; s__Pedobacter sp001422545
RS-GCF-001442625.1	d__Bacteria; p__Bacteroidota; c__Bacteroidia; o__Sphingobacteriales; f__Sphingobacteriaceae; g__Pedobacter; s__Pedobacter ginsenosidimutans
GB-GCA-002399615.1	d__Bacteria; p__Bacteroidota; c__Bacteroidia; o__Sphingobacteriales; f__Sphingobacteriaceae; g__Pedobacter; s__Pedobacter sp002399615
RS-GCF-900176535.1	d__Bacteria; p__Bacteroidota; c__Bacteroidia; o__Sphingobacteriales; f__Sphingobacteriaceae; g__Pedobacter; s__Pedobacter africanus
RS-GCF-900110105.1	d__Bacteria; p__Bacteroidota; c__Bacteroidia; o__Sphingobacteriales; f__Sphingobacteriaceae; g__Mucilaginibacter; s__Mucilaginibacter gossypiicola
GB-GCA-002413785.1	d__Bacteria; p__Bacteroidota; c__Bacteroidia; o__Sphingobacteriales; f__Sphingobacteriaceae; g__Mucilaginibacter; s__Mucilaginibacter sp002413785
RS-GCF-900105165.1	d__Bacteria; p__Bacteroidota; c__Bacteroidia; o__Sphingobacteriales; f__Sphingobacteriaceae; g__Mucilaginibacter; s__Mucilaginibacter mallensis
RS-GCF-001596135.1	d__Bacteria; p__Bacteroidota; c__Bacteroidia; o__Sphingobacteriales; f__Sphingobacteriaceae; g__Mucilaginibacter; s__Mucilaginibacter sp001596135
RS-GCF-002355435.1	d__Bacteria; p__Bacteroidota; c__Bacteroidia; o__Sphingobacteriales; f__Sphingobacteriaceae; g__Mucilaginibacter; s__Mucilaginibacter gotjawali
RS-GCF-900101875.1	d__Bacteria; p__Bacteroidota; c__Bacteroidia; o__Sphingobacteriales; f__Sphingobacteriaceae; g__Mucilaginibacter; s__Mucilaginibacter pineti
RS-GCF-003050755.1	d__Bacteria; p__Bacteroidota; c__Bacteroidia; o__Sphingobacteriales; f__Sphingobacteriaceae; g__Mucilaginibacter; s__Mucilaginibacter yixingensis
RS-GCF-900100445.1	d__Bacteria; p__Bacteroidota; c__Bacteroidia; o__Sphingobacteriales; f__Sphingobacteriaceae; g__Mucilaginibacter; s__Mucilaginibacter sp900100445
RS-GCF-003148845.1	d__Bacteria; p__Bacteroidota; c__Bacteroidia; o__Sphingobacteriales; f__Sphingobacteriaceae; g__Mucilaginibacter; s__Mucilaginibacter oryzae
RS-GCF-900103125.1	d__Bacteria; p__Bacteroidota; c__Bacteroidia; o__Sphingobacteriales; f__Sphingobacteriaceae; g__Mucilaginibacter; s__Mucilaginibacter sp900103125
RS-GCF-900100945.1	d__Bacteria; p__Bacteroidota; c__Bacteroidia; o__Sphingobacteriales; f__Sphingobacteriaceae; g__Mucilaginibacter; s__Mucilaginibacter gossypii
RS-GCF-001636615.1	d__Bacteria; p__Bacteroidota; c__Bacteroidia; o__Sphingobacteriales; f__Sphingobacteriaceae; g__Mucilaginibacter; s__Mucilaginibacter sp001636615
RS-GCF-900142915.1	d__Bacteria; p__Bacteroidota; c__Bacteroidia; o__Sphingobacteriales; f__Sphingobacteriaceae; g__Mucilaginibacter; s__Mucilaginibacter sp900142915
RS-GCF-900155965.1	d__Bacteria; p__Bacteroidota; c__Bacteroidia; o__Sphingobacteriales; f__Sphingobacteriaceae; g__Mucilaginibacter; s__Mucilaginibacter lappiensis
GB-GCA-001898335.1	d__Bacteria; p__Bacteroidota; c__Bacteroidia; o__Sphingobacteriales; f__Sphingobacteriaceae; g__Mucilaginibacter; s__Mucilaginibacter sp001898335
RS-GCF-001705515.1	d__Bacteria; p__Bacteroidota; c__Bacteroidia; o__Sphingobacteriales; f__Sphingobacteriaceae; g__Mucilaginibacter; s__Mucilaginibacter sp001705515
RS-GCF-001911425.1	d__Bacteria; p__Bacteroidota; c__Bacteroidia; o__Sphingobacteriales; f__Sphingobacteriaceae; g__Mucilaginibacter; s__Mucilaginibacter polytrichastri
GB-GCA-002403905.1	d__Bacteria; p__Bacteroidota; c__Bacteroidia; o__Sphingobacteriales; f__Sphingobacteriaceae; g__Mucilaginibacter; s__Mucilaginibacter sp002403905
RS-GCF-900187125.1	d__Bacteria; p__Bacteroidota; c__Bacteroidia; o__Sphingobacteriales; f__Sphingobacteriaceae; g__Sphingobacterium; s__Sphingobacterium mizutaii
GB-GCA-900457465.1	d__Bacteria; p__Bacteroidota; c__Bacteroidia; o__Sphingobacteriales; f__Sphingobacteriaceae; g__Sphingobacterium; s__Sphingobacterium multivorum
GB-GCA-002500745.1	d__Bacteria; p__Bacteroidota; c__Bacteroidia; o__Sphingobacteriales; f__Sphingobacteriaceae; g__Sphingobacterium; s__Sphingobacterium sp002500745
RS-GCF-000814685.1	d__Bacteria; p__Bacteroidota; c__Bacteroidia; o__Sphingobacteriales; f__Sphingobacteriaceae; g__Sphingobacterium; s__Sphingobacterium sp000814685
RS-GCF-002980575.1	d__Bacteria; p__Bacteroidota; c__Bacteroidia; o__Sphingobacteriales; f__Sphingobacteriaceae; g__Sphingobacterium; s__Sphingobacterium gobiense
GB-GCA-002354335.1	d__Bacteria; p__Bacteroidota; c__Bacteroidia; o__Sphingobacteriales; f__Sphingobacteriaceae; g__Sphingobacterium; s__Sphingobacterium sp002354335
RS-GCF-900107985.1	d__Bacteria; p__Bacteroidota; c__Bacteroidia; o__Sphingobacteriales; f__Sphingobacteriaceae; g__Sphingobacterium; s__Sphingobacterium lactis
RS-GCF-900177625.1	d__Bacteria; p__Bacteroidota; c__Bacteroidia; o__Sphingobacteriales; f__Sphingobacteriaceae; g__Sphingobacterium; s__Sphingobacterium psychroaquaticum
GB-GCA-002322865.1	d__Bacteria; p__Bacteroidota; c__Bacteroidia; o__Sphingobacteriales; f__Sphingobacteriaceae; g__Sphingobacterium; s__Sphingobacterium sp002322865
RS-GCF-000416985.1	d__Bacteria; p__Bacteroidota; c__Bacteroidia; o__Sphingobacteriales; f__Sphingobacteriaceae; g__Sphingobacterium; s__Sphingobacterium paucimobilis
RS-GCF-002734245.1	d__Bacteria; p__Bacteroidota; c__Bacteroidia; o__Sphingobacteriales; f__Sphingobacteriaceae; g__Sphingobacterium; s__Sphingobacterium sp002734245
RS-GCF-000747525.1	d__Bacteria; p__Bacteroidota; c__Bacteroidia; o__Sphingobacteriales; f__Sphingobacteriaceae; g__Sphingobacterium; s__Sphingobacterium sp000747525
RS-GCF-002245855.1	d__Bacteria; p__Bacteroidota; c__Bacteroidia; o__Sphingobacteriales; f__Sphingobacteriaceae; g__Sphingobacterium; s__Sphingobacterium cellulitidis
GB-GCA-002420705.1	d__Bacteria; p__Bacteroidota; c__Bacteroidia; o__Sphingobacteriales; f__Sphingobacteriaceae; g__Sphingobacterium; s__Sphingobacterium sp002420705
RS-GCF-000143765.1	d__Bacteria; p__Bacteroidota; c__Bacteroidia; o__Sphingobacteriales; f__Sphingobacteriaceae; g__Sphingobacterium; s__Sphingobacterium spiritivorum
RS-GCF-001952815.1	d__Bacteria; p__Bacteroidota; c__Bacteroidia; o__Sphingobacteriales; f__Sphingobacteriaceae; g__Sphingobacterium; s__Sphingobacterium sp001952815
RS-GCF-003071065.1	d__Bacteria; p__Bacteroidota; c__Bacteroidia; o__Sphingobacteriales; f__Sphingobacteriaceae; g__Sphingobacterium; s__Sphingobacterium sp003071065
RS-GCF-002734235.1	d__Bacteria; p__Bacteroidota; c__Bacteroidia; o__Sphingobacteriales; f__Sphingobacteriaceae; g__Sphingobacterium; s__Sphingobacterium sp002734235
RS-GCF-000938735.2	d__Bacteria; p__Bacteroidota; c__Bacteroidia; o__Sphingobacteriales; f__Sphingobacteriaceae; g__Sphingobacterium; s__Sphingobacterium sp000938735
RS-GCF-000783305.1	d__Bacteria; p__Bacteroidota; c__Bacteroidia; o__Sphingobacteriales; f__Sphingobacteriaceae; g__Sphingobacterium; s__Sphingobacterium sp000783305
RS-GCF-900168125.1	d__Bacteria; p__Bacteroidota; c__Bacteroidia; o__Sphingobacteriales; f__Sphingobacteriaceae; g__Sphingobacterium; s__Sphingobacterium nematocida
RS-GCF-002000245.1	d__Bacteria; p__Bacteroidota; c__Bacteroidia; o__Sphingobacteriales; f__Sphingobacteriaceae; g__Sphingobacterium; s__Sphingobacterium sp002000245
RS-GCF-003054045.1	d__Bacteria; p__Bacteroidota; c__Bacteroidia; o__Sphingobacteriales; f__Sphingobacteriaceae; g__Sphingobacterium; s__Sphingobacterium faecium
GB-GCA-002455685.1	d__Bacteria; p__Bacteroidota; c__Bacteroidia; o__Sphingobacteriales; f__Sphingobacteriaceae; g__Sphingobacterium; s__Sphingobacterium sp002455685
RS-GCF-002933815.1	d__Bacteria; p__Bacteroidota; c__Bacteroidia; o__Sphingobacteriales; f__Sphingobacteriaceae; g__Sphingobacterium; s__Sphingobacterium sp002933815
RS-GCF-000192845.1	d__Bacteria; p__Bacteroidota; c__Bacteroidia; o__Sphingobacteriales; f__Sphingobacteriaceae; g__Pseudosphingobacterium; s__Pseudosphingobacterium sp000192845
RS-GCF-900109575.1	d__Bacteria; p__Bacteroidota; c__Bacteroidia; o__Sphingobacteriales; f__Sphingobacteriaceae; g__Pseudosphingobacterium; s__Pseudosphingobacterium domesticum
RS-GCF-000302595.1	d__Bacteria; p__Bacteroidota; c__Bacteroidia; o__Sphingobacteriales; f__Sphingobacteriaceae; g__Pseudopedobacter; s__Pseudopedobacter arcticus
RS-GCF-000190735.1	d__Bacteria; p__Bacteroidota; c__Bacteroidia; o__Sphingobacteriales; f__Sphingobacteriaceae; g__Pseudopedobacter; s__Pseudopedobacter saltans
RS-GCF-900112315.1	d__Bacteria; p__Bacteroidota; c__Bacteroidia; o__Sphingobacteriales; f__Sphingobacteriaceae; g__Parapedobacter; s__Parapedobacter composti
RS-GCF-900113765.1	d__Bacteria; p__Bacteroidota; c__Bacteroidia; o__Sphingobacteriales; f__Sphingobacteriaceae; g__Parapedobacter; s__Parapedobacter indicus
RS-GCF-900168055.1	d__Bacteria; p__Bacteroidota; c__Bacteroidia; o__Sphingobacteriales; f__Sphingobacteriaceae; g__Parapedobacter; s__Parapedobacter luteus
RS-GCF-900109365.1	d__Bacteria; p__Bacteroidota; c__Bacteroidia; o__Sphingobacteriales; f__Sphingobacteriaceae; g__Parapedobacter; s__Parapedobacter koreensis
RS-GCF-900109895.1	d__Bacteria; p__Bacteroidota; c__Bacteroidia; o__Sphingobacteriales; f__Sphingobacteriaceae; g__A37T11; s__A37T11 sp900109895
RS-GCF-000427965.1	d__Bacteria; p__Bacteroidota; c__Bacteroidia; o__Sphingobacteriales; f__Sphingobacteriaceae; g__Olivibacter; s__Olivibacter sitiensis
RS-GCF-900103545.1	d__Bacteria; p__Bacteroidota; c__Bacteroidia; o__Sphingobacteriales; f__Sphingobacteriaceae; g__Pedobacter_A; s__Pedobacter_A ruber
RS-GCF-000422945.1	d__Bacteria; p__Bacteroidota; c__Bacteroidia; o__Sphingobacteriales; f__Sphingobacteriaceae; g__Pedobacter_A; s__Pedobacter_A oryzae
RS-GCF-000242635.2	d__Bacteria; p__Bacteroidota; c__Bacteroidia; o__Sphingobacteriales; f__Sphingobacteriaceae; g__Solitalea; s__Solitalea canadensis
GB-GCA-002454425.1	d__Bacteria; p__Bacteroidota; c__Bacteroidia; o__Sphingobacteriales; f__Sphingobacteriaceae; g__UBA6709; s__UBA6709 sp002454425
GB-GCA-001602415.1	d__Bacteria; p__Bacteroidota; c__Bacteroidia; o__NS11-12g; f__UKL13-3; g__UKL13-3; s__UKL13-3 sp001602415
GB-GCA-002422865.1	d__Bacteria; p__Bacteroidota; c__Bacteroidia; o__NS11-12g; f__UKL13-3; g__UBA6183; s__UBA6183 sp002422865
GB-GCA-002422315.1	d__Bacteria; p__Bacteroidota; c__Bacteroidia; o__NS11-12g; f__UBA955; g__UBA6161; s__UBA6161 sp002422315
GB-GCA-002737625.1	d__Bacteria; p__Bacteroidota; c__Bacteroidia; o__NS11-12g; f__UBA955; g__UBA955; s__UBA955 sp002737625
GB-GCA-002746305.1	d__Bacteria; p__Bacteroidota; c__Bacteroidia; o__NS11-12g; f__UBA9320; g__UBA9320; s__UBA9320 sp002746305
GB-GCA-002384205.1	d__Bacteria; p__Bacteroidota; c__Bacteroidia; o__NS11-12g; f__UBA9320; g__UBA9320; s__UBA9320 sp002384205
GB-GCA-002292105.1	d__Bacteria; p__Bacteroidota; c__Bacteroidia; o__NS11-12g; f__UBA9320; g__UBA987; s__UBA987 sp002292105
GB-GCA-002390745.1	d__Bacteria; p__Bacteroidota; c__Bacteroidia; o__AKYH767; f__b-17BO; g__UBA4416; s__UBA4416 sp002390745
GB-GCA-002420145.1	d__Bacteria; p__Bacteroidota; c__Bacteroidia; o__AKYH767; f__b-17BO; g__UBA4416; s__UBA4416 sp002420145
RS-GCF-002319075.1	d__Bacteria; p__Bacteroidota; c__Bacteroidia; o__AKYH767; f__b-17BO; g__UBA2475; s__UBA2475 sp002319075
GB-GCA-002342065.1	d__Bacteria; p__Bacteroidota; c__Bacteroidia; o__AKYH767; f__b-17BO; g__UBA2475; s__UBA2475 sp002342065
GB-GCA-002389785.1	d__Bacteria; p__Bacteroidota; c__Bacteroidia; o__AKYH767; f__UBA4408; g__UBA4408; s__UBA4408 sp002389785
GB-GCA-003151415.1	d__Bacteria; p__Bacteroidota; c__Bacteroidia; o__AKYH767; f__Palsa-965; g__Palsa-965; s__Palsa-965 sp003151415
GB-GCA-003153435.1	d__Bacteria; p__Bacteroidota; c__Bacteroidia; o__AKYH767; f__Palsa-965; g__Palsa-965; s__Palsa-965 sp003153435
GB-GCA-002483345.1	d__Bacteria; p__Bacteroidota; c__Bacteroidia; o__UBA7662; f__UBA7662; g__UBA7662; s__UBA7662 sp002483345
GB-GCA-002455375.1	d__Bacteria; p__Bacteroidota; c__Bacteroidia; o__AKYH767-A; f__OLB10; g__OLB10; s__OLB10 sp002455375
GB-GCA-003151745.1	d__Bacteria; p__Bacteroidota; c__Bacteroidia; o__AKYH767-A; f__2013-40CM-41-45; g__PALSA-967; s__PALSA-967 sp003151745
RS-GCF-000015125.1	d__Bacteria; p__Bacteroidota; c__Chlorobia; o__Chlorobiales; f__Chlorobiaceae; g__Chlorobium; s__Chlorobium phaeobacteroides
RS-GCF-000016085.1	d__Bacteria; p__Bacteroidota; c__Chlorobia; o__Chlorobiales; f__Chlorobiaceae; g__Chlorobium; s__Chlorobium phaeovibrioides
RS-GCF-000020465.1	d__Bacteria; p__Bacteroidota; c__Chlorobia; o__Chlorobiales; f__Chlorobiaceae; g__Chlorobium; s__Chlorobium limicola
RS-GCF-000012485.1	d__Bacteria; p__Bacteroidota; c__Chlorobia; o__Chlorobiales; f__Chlorobiaceae; g__Chlorobium; s__Chlorobium luteolum
RS-GCF-000020645.1	d__Bacteria; p__Bacteroidota; c__Chlorobia; o__Chlorobiales; f__Chlorobiaceae; g__Chlorobium; s__Chlorobium phaeoclathratiforme
RS-GCF-000168715.1	d__Bacteria; p__Bacteroidota; c__Chlorobia; o__Chlorobiales; f__Chlorobiaceae; g__Chlorobium; s__Chlorobium ferrooxidans
GB-GCA-001602925.1	d__Bacteria; p__Bacteroidota; c__Chlorobia; o__Chlorobiales; f__Chlorobiaceae; g__Chlorobaculum; s__Chlorobaculum sp001602925
RS-GCF-000020505.1	d__Bacteria; p__Bacteroidota; c__Chlorobia; o__Chlorobiales; f__Chlorobiaceae; g__Chlorobaculum; s__Chlorobaculum parvum
RS-GCF-000006985.1	d__Bacteria; p__Bacteroidota; c__Chlorobia; o__Chlorobiales; f__Chlorobiaceae; g__Chlorobaculum; s__Chlorobaculum tepidum
RS-GCF-002240205.1	d__Bacteria; p__Bacteroidota; c__Chlorobia; o__Chlorobiales; f__Chlorobiaceae; g__Chlorobium_A; s__Chlorobium_A sp002240205
RS-GCF-003182595.1	d__Bacteria; p__Bacteroidota; c__Chlorobia; o__Chlorobiales; f__Chlorobiaceae; g__Chlorobium_A; s__Chlorobium_A sp003182595
RS-GCF-000020545.1	d__Bacteria; p__Bacteroidota; c__Chlorobia; o__Chlorobiales; f__Chlorobiaceae; g__Chlorobium_A; s__Chlorobium_A phaeobacteroides
RS-GCF-001687065.1	d__Bacteria; p__Bacteroidota; c__Chlorobia; o__Chlorobiales; f__Chlorobiaceae; g__Prosthecochloris; s__Prosthecochloris sp001687065
RS-GCF-000020625.1	d__Bacteria; p__Bacteroidota; c__Chlorobia; o__Chlorobiales; f__Chlorobiaceae; g__Prosthecochloris; s__Prosthecochloris aestuarii
RS-GCF-002113825.1	d__Bacteria; p__Bacteroidota; c__Chlorobia; o__Chlorobiales; f__Chlorobiaceae; g__Prosthecochloris; s__Prosthecochloris sp002113825
RS-GCF-000020525.1	d__Bacteria; p__Bacteroidota; c__Chlorobia; o__Chlorobiales; f__Chloroherpetonaceae; g__Chloroherpeton; s__Chloroherpeton thalassium
GB-GCA-002763895.1	d__Bacteria; p__Bacteroidota; c__Chlorobia; o__Chlorobiales; f__Chloroherpetonaceae; g__Thermochlorobacter; s__Thermochlorobacter sp002763895
GB-GCA-002787815.1	d__Bacteria; p__Bacteroidota; c__Rhodothermia; o__Rhodothermales; f__UBA10348; g__1-14-0-65-60-17; s__1-14-0-65-60-17 sp002787815
GB-GCA-002469915.1	d__Bacteria; p__Bacteroidota; c__Rhodothermia; o__Rhodothermales; f__UBA10348; g__UBA10348; s__UBA10348 sp002469915
RS-GCF-000419585.1	d__Bacteria; p__Bacteroidota; c__Rhodothermia; o__Rhodothermales; f__Salinibacteraceae; g__Salisaeta; s__Salisaeta longa
RS-GCF-002554705.1	d__Bacteria; p__Bacteroidota; c__Rhodothermia; o__Rhodothermales; f__Salinibacteraceae; g__Longimonas; s__Longimonas halophila
GB-GCA-003023245.1	d__Bacteria; p__Bacteroidota; c__Rhodothermia; o__Rhodothermales; f__Salinibacteraceae; g__QS-8-64-10; s__QS-8-64-10 sp003023245
GB-GCA-003022535.1	d__Bacteria; p__Bacteroidota; c__Rhodothermia; o__Rhodothermales; f__Salinibacteraceae; g__QS-8-64-10; s__QS-8-64-10 sp003022535
GB-GCA-003022485.1	d__Bacteria; p__Bacteroidota; c__Rhodothermia; o__Rhodothermales; f__Salinibacteraceae; g__QS-8-64-10; s__QS-8-64-10 sp003022485
GB-GCA-003023275.1	d__Bacteria; p__Bacteroidota; c__Rhodothermia; o__Rhodothermales; f__Salinibacteraceae; g__QS-8-64-10; s__QS-8-64-10 sp003023275
RS-GCF-002894685.1	d__Bacteria; p__Bacteroidota; c__Rhodothermia; o__Rhodothermales; f__Salinibacteraceae; g__Salinivenus; s__Salinivenus lutea
RS-GCF-002894665.1	d__Bacteria; p__Bacteroidota; c__Rhodothermia; o__Rhodothermales; f__Salinibacteraceae; g__Salinivenus; s__Salinivenus iranica
RS-GCF-000013045.1	d__Bacteria; p__Bacteroidota; c__Rhodothermia; o__Rhodothermales; f__Salinibacteraceae; g__Salinibacter; s__Salinibacter ruber
GB-GCA-003022565.1	d__Bacteria; p__Bacteroidota; c__Rhodothermia; o__Rhodothermales; f__Salinibacteraceae; g__Salinibacter; s__Salinibacter sp003022565
RS-GCF-002894645.1	d__Bacteria; p__Bacteroidota; c__Rhodothermia; o__Rhodothermales; f__Salinibacteraceae; g__Salinibacter; s__Salinibacter altiplanensis
GB-GCA-003022655.1	d__Bacteria; p__Bacteroidota; c__Rhodothermia; o__Rhodothermales; f__Salinibacteraceae; g__Salinibacter; s__Salinibacter sp003022655
GB-GCA-003022505.1	d__Bacteria; p__Bacteroidota; c__Rhodothermia; o__Rhodothermales; f__Salinibacteraceae; g__PXTQ01; s__PXTQ01 sp003022505
RS-GCF-002283365.1	d__Bacteria; p__Bacteroidota; c__Rhodothermia; o__Rhodothermales; f__Rubricoccaceae; g__Rubrivirga; s__Rubrivirga marina
RS-GCF-002283555.1	d__Bacteria; p__Bacteroidota; c__Rhodothermia; o__Rhodothermales; f__Rubricoccaceae; g__Rubrivirga; s__Rubrivirga sp002283555
RS-GCF-002257665.1	d__Bacteria; p__Bacteroidota; c__Rhodothermia; o__Rhodothermales; f__Rubricoccaceae; g__Rubricoccus; s__Rubricoccus marinus
RS-GCF-000024845.1	d__Bacteria; p__Bacteroidota; c__Rhodothermia; o__Rhodothermales; f__Rhodothermaceae; g__Rhodothermus; s__Rhodothermus marinus
GB-GCA-002898335.1	d__Bacteria; p__Bacteroidota; c__Rhodothermia; o__Rhodothermales; f__Rhodothermaceae; g__Rhodothermus; s__Rhodothermus sp002898335
GB-GCA-003285105.1	d__Bacteria; p__Bacteroidota; c__Rhodothermia; o__Rhodothermales; f__MEBICO9517; g__MEBICO9517; s__MEBICO9517 sp003285105
GB-GCA-002344075.1	d__Bacteria; p__Bacteroidota; c__Rhodothermia; o__Rhodothermales; f__UBA2364; g__UBA2364; s__UBA2364 sp002344075
GB-GCA-002480645.1	d__Bacteria; p__Bacteroidota; c__Rhodothermia; o__Balneolales; f__Balneolaceae; g__UBA7797; s__UBA7797 sp002480645
RS-GCF-900129315.1	d__Bacteria; p__Bacteroidota; c__Rhodothermia; o__Balneolales; f__Balneolaceae; g__Aliifodinibius; s__Aliifodinibius roseus
GB-GCA-002364085.1	d__Bacteria; p__Bacteroidota; c__Rhodothermia; o__Balneolales; f__Balneolaceae; g__Balneola; s__Balneola sp002364085
RS-GCF-000375465.1	d__Bacteria; p__Bacteroidota; c__Rhodothermia; o__Balneolales; f__Balneolaceae; g__Balneola; s__Balneola vulgaris
GB-GCA-002348545.1	d__Bacteria; p__Bacteroidota; c__Rhodothermia; o__Balneolales; f__Balneolaceae; g__UBA1275; s__UBA1275 sp002348545
RS-GCF-002911695.1	d__Bacteria; p__Bacteroidota; c__Rhodothermia; o__Balneolales; f__Balneolaceae; g__Gracilimonas; s__Gracilimonas amylolytica
RS-GCF-003150675.1	d__Bacteria; p__Bacteroidota; c__Rhodothermia; o__Balneolales; f__Balneolaceae; g__QGGB01; s__QGGB01 sp003150675
GB-GCA-001802795.1	d__Bacteria; p__Bacteroidota; c__Ignavibacteria; o__Ignavibacteriales; f__Ignavibacteriaceae; g__RBG-16-34-14; s__RBG-16-34-14 sp001802795
GB-GCA-001802865.1	d__Bacteria; p__Bacteroidota; c__Ignavibacteria; o__Ignavibacteriales; f__Ignavibacteriaceae; g__RBG-16-34-14; s__RBG-16-34-14 sp001802865
GB-GCA-002783525.1	d__Bacteria; p__Bacteroidota; c__Ignavibacteria; o__Ignavibacteriales; f__Ignavibacteriaceae; g__GCA-002790365; s__GCA-002790365 sp002783525
GB-GCA-002790365.1	d__Bacteria; p__Bacteroidota; c__Ignavibacteria; o__Ignavibacteriales; f__Ignavibacteriaceae; g__GCA-002790365; s__GCA-002790365 sp002790365
GB-GCA-002307295.1	d__Bacteria; p__Bacteroidota; c__Ignavibacteria; o__Ignavibacteriales; f__Ignavibacteriaceae; g__UBA1304; s__UBA1304 sp002307295
RS-GCF-000258405.1	d__Bacteria; p__Bacteroidota; c__Ignavibacteria; o__Ignavibacteriales; f__Ignavibacteriaceae; g__Ignavibacterium; s__Ignavibacterium album
GB-GCA-001871325.1	d__Bacteria; p__Bacteroidota; c__Ignavibacteria; o__Ignavibacteriales; f__Ignavibacteriaceae; g__UBA1563; s__UBA1563 sp001871325
GB-GCA-001873185.1	d__Bacteria; p__Bacteroidota; c__Ignavibacteria; o__Ignavibacteriales; f__Ignavibacteriaceae; g__CG2-30-36-16; s__CG2-30-36-16 sp001873185
GB-GCA-003141435.1	d__Bacteria; p__Bacteroidota; c__Ignavibacteria; o__Ignavibacteriales; f__Ignavibacteriaceae; g__Fen-1301; s__Fen-1301 sp003141435
GB-GCA-001803045.1	d__Bacteria; p__Bacteroidota; c__Ignavibacteria; o__Ignavibacteriales; f__Ignavibacteriaceae; g__XYD12-FULL-36-8; s__XYD12-FULL-36-8 sp001803045
RS-GCF-000279145.1	d__Bacteria; p__Bacteroidota; c__Ignavibacteria; o__Ignavibacteriales; f__Melioribacteraceae; g__Melioribacter; s__Melioribacter roseus
GB-GCA-003155655.1	d__Bacteria; p__Bacteroidota; c__Ignavibacteria; o__Ignavibacteriales; f__Melioribacteraceae; g__Fen-1258; s__Fen-1258 sp003155655
GB-GCA-002790395.1	d__Bacteria; p__Bacteroidota; c__Ignavibacteria; o__Ignavibacteriales; f__Melioribacteraceae; g__UM-FILTER-34-10; s__UM-FILTER-34-10 sp002790395
GB-GCA-002839805.1	d__Bacteria; p__Bacteroidota; c__Ignavibacteria; o__Ignavibacteriales; f__Melioribacteraceae; g__PGYT01; s__PGYT01 sp002839805
GB-GCA-003233295.1	d__Bacteria; p__Bacteroidota; c__Ignavibacteria; o__Ignavibacteriales; f__Melioribacteraceae; g__SZUA-22; s__SZUA-22 sp003233295
GB-GCA-002898175.1	d__Bacteria; p__Bacteroidota; c__Ignavibacteria; o__Ignavibacteriales; f__Melioribacteraceae; g__BMS3ABIN04; s__BMS3ABIN04 sp002898175
GB-GCA-002050155.1	d__Bacteria; p__Bacteroidota; c__Ignavibacteria; o__Ignavibacteriales; f__Ignavibacteriaceae_A; g__UTCHB3; s__UTCHB3 sp002050155
GB-GCA-002344965.1	d__Bacteria; p__Bacteroidota; c__Ignavibacteria; o__SJA-28; f__B-1AR; g__UBA2330; s__UBA2330 sp002344965
GB-GCA-003135995.1	d__Bacteria; p__Bacteroidota; c__Ignavibacteria; o__SJA-28; f__B-1AR; g__FEN-1257; s__FEN-1257 sp003135995
GB-GCA-002455255.1	d__Bacteria; p__Bacteroidota; c__Ignavibacteria; o__SJA-28; f__B-1AR; g__UBA9002; s__UBA9002 sp002455255
GB-GCA-001567545.1	d__Bacteria; p__Bacteroidota; c__Ignavibacteria; o__SJA-28; f__OLB5; g__OLB5; s__OLB5 sp001567545
GB-GCA-002344125.1	d__Bacteria; p__Bacteroidota; c__Ignavibacteria; o__SJA-28; f__OLB5; g__OLB5; s__OLB5 sp002344125
GB-GCA-002869275.1	d__Bacteria; p__Bacteroidota; c__SZUA-365; o__SZUA-365; f__SZUA-365; g__BM516; s__BM516 sp002869275
GB-GCA-003246455.1	d__Bacteria; p__Bacteroidota; c__SZUA-365; o__SZUA-365; f__SZUA-365; g__SZUA-365; s__SZUA-365 sp003246455
GB-GCA-002699105.1	d__Bacteria; p__Bacteroidota; c__SZUA-365; o__SZUA-365; f__GCA-2699105; g__GCA-2699105; s__GCA-2699105 sp002699105
GB-GCA-001804705.1	d__Bacteria; p__Bacteroidota; c__Kapabacteria; o__Kapabacteriales; f__XYC2-FULL-35-21; g__XYC2-FULL-35-21; s__XYC2-FULL-35-21 sp001804705
GB-GCA-002839825.1	d__Bacteria; p__Bacteroidota; c__Kapabacteria; o__Kapabacteriales; f__GCA-002839825; g__PGYU01; s__PGYU01 sp002839825
GB-GCA-002839765.1	d__Bacteria; p__Bacteroidota; c__Kapabacteria; o__Kapabacteriales; f__GCA-002839825; g__PGYR01; s__PGYR01 sp002839765
GB-GCA-002426145.1	d__Bacteria; p__Bacteroidota; c__Kapabacteria; o__Kapabacteriales; f__Kapabacteriaceae; g__UBA10438; s__UBA10438 sp002426145
GB-GCA-001899175.1	d__Bacteria; p__Bacteroidota; c__Kapabacteria; o__Kapabacteriales; f__Kapabacteriaceae; g__Kapabacteria; s__Kapabacteria thiocyanatum
GB-GCA-002483085.1	d__Bacteria; p__Bacteroidota; c__Kapabacteria; o__Kapabacteriales; f__UBA7675; g__UBA7675; s__UBA7675 sp002483085
GB-GCA-002344005.1	d__Bacteria; p__Bacteroidota; c__Kapabacteria; o__Kapabacteriales; f__UBA961; g__UBA2353; s__UBA2353 sp002344005
GB-GCA-002898675.1	d__Bacteria; p__Bacteroidota; c__Kapabacteria; o__Kapabacteriales; f__NICIL-2; g__NICIL-2; s__NICIL-2 sp002898675
GB-GCA-002405405.1	d__Bacteria; p__Bacteroidota; c__Kapabacteria; o__Kapabacteriales; f__UBA4661; g__UBA4661; s__UBA4661 sp002405405
GB-GCA-001804565.1	d__Bacteria; p__Bacteroidota; c__Kapabacteria; o__Kapabacteriales; f__UBA2268; g__GWF2-33-9; s__GWF2-33-9 sp001804565
GB-GCA-003151825.1	d__Bacteria; p__Bacteroidota; c__Kapabacteria; o__Palsa-1295; f__Palsa-1295; g__PALSA-1295; s__PALSA-1295 sp003151825
GB-GCA-001567195.1	d__Bacteria; p__Bacteroidota; c__Kapabacteria; o__OLB7; f__OLB7; g__OLB7; s__OLB7 sp001567195
GB-GCA-003161955.1	d__Bacteria; p__Bacteroidota; c__UBA10030; o__UBA10030; f__UBA6906; g__Fen-1273; s__Fen-1273 sp003161955
GB-GCA-003158475.1	d__Bacteria; p__Bacteroidota; c__UBA10030; o__UBA10030; f__UBA6906; g__Fen-1273; s__Fen-1273 sp003158475
GB-GCA-003162635.1	d__Bacteria; p__Bacteroidota; c__UBA10030; o__UBA10030; f__UBA6906; g__Fen-1260; s__Fen-1260 sp003162635
GB-GCA-003154155.1	d__Bacteria; p__Bacteroidota; c__UBA10030; o__UBA10030; f__UBA6906; g__Fen-1255; s__Fen-1255 sp003154155
GB-GCA-003152875.1	d__Bacteria; p__Bacteroidota; c__UBA10030; o__UBA10030; f__UBA6906; g__Fen-1262; s__Fen-1262 sp003152875
GB-GCA-003162695.1	d__Bacteria; p__Bacteroidota; c__UBA10030; o__UBA10030; f__UBA10030; g__Fen-1254; s__Fen-1254 sp003162695
GB-GCA-003155495.1	d__Bacteria; p__Bacteroidota; c__UBA10030; o__UBA10030; f__UBA10030; g__Fen-1298; s__Fen-1298 sp003155495
GB-GCA-003170475.1	d__Bacteria; p__Bacteroidota; c__UBA10030; o__UBA10030; f__UBA10030; g__Fen-1268; s__Fen-1268 sp003170475
GB-GCA-002779395.1	d__Bacteria; p__Bacteroidota; c__UBA10030; o__0-14-0-80-59-12; f__0-14-0-80-59-12; g__0-14-0-80-59-12; s__0-14-0-80-59-12 sp002779395
RS-GCF-001535965.1	d__Bacteria; p__Bacteroidota; c__Kryptonia; o__Kryptoniales; f__Kryptoniaceae; g__Kryptonium; s__Kryptonium thompsoni
RS-GCF-000403275.1	d__Bacteria; p__Firmicutes_A; c__Clostridia; o__Lachnospirales; f__Lachnospiraceae; g__Kineothrix; s__Kineothrix sp000403275
RS-GCF-000732725.1	d__Bacteria; p__Firmicutes_A; c__Clostridia; o__Lachnospirales; f__Lachnospiraceae; g__Kineothrix; s__Kineothrix alysoides
RS-GCF-000403315.2	d__Bacteria; p__Firmicutes_A; c__Clostridia; o__Lachnospirales; f__Lachnospiraceae; g__14-2; s__14-2 sp000403315
RS-GCF-000403255.1	d__Bacteria; p__Firmicutes_A; c__Clostridia; o__Lachnospirales; f__Lachnospiraceae; g__14-2; s__14-2 sp000403255
RS-GCF-000403845.2	d__Bacteria; p__Firmicutes_A; c__Clostridia; o__Lachnospirales; f__Lachnospiraceae; g__14-2; s__14-2 sp000403845
RS-GCF-001940225.1	d__Bacteria; p__Firmicutes_A; c__Clostridia; o__Lachnospirales; f__Lachnospiraceae; g__14-2; s__14-2 sp001940225
RS-GCF-000403335.2	d__Bacteria; p__Firmicutes_A; c__Clostridia; o__Lachnospirales; f__Lachnospiraceae; g__COE1; s__COE1 sp000403335
GB-GCA-002358575.1	d__Bacteria; p__Firmicutes_A; c__Clostridia; o__Lachnospirales; f__Lachnospiraceae; g__COE1; s__COE1 sp002358575
GB-GCA-002490665.1	d__Bacteria; p__Firmicutes_A; c__Clostridia; o__Lachnospirales; f__Lachnospiraceae; g__COE1; s__COE1 sp002490665
GB-GCA-002491195.1	d__Bacteria; p__Firmicutes_A; c__Clostridia; o__Lachnospirales; f__Lachnospiraceae; g__COE1; s__COE1 sp002491195
GB-GCA-002492295.1	d__Bacteria; p__Firmicutes_A; c__Clostridia; o__Lachnospirales; f__Lachnospiraceae; g__COE1; s__COE1 sp002492295
GB-GCA-001916965.1	d__Bacteria; p__Firmicutes_A; c__Clostridia; o__Lachnospirales; f__Lachnospiraceae; g__COE1; s__COE1 sp001916965
GB-GCA-002491905.1	d__Bacteria; p__Firmicutes_A; c__Clostridia; o__Lachnospirales; f__Lachnospiraceae; g__UBA3282; s__UBA3282 sp002491905
GB-GCA-002493835.1	d__Bacteria; p__Firmicutes_A; c__Clostridia; o__Lachnospirales; f__Lachnospiraceae; g__UBA3282; s__UBA3282 sp002493835
GB-GCA-002361355.1	d__Bacteria; p__Firmicutes_A; c__Clostridia; o__Lachnospirales; f__Lachnospiraceae; g__UBA3282; s__UBA3282 sp002361355
GB-GCA-002490705.1	d__Bacteria; p__Firmicutes_A; c__Clostridia; o__Lachnospirales; f__Lachnospiraceae; g__UBA3282; s__UBA3282 sp002490705
GB-GCA-002490835.1	d__Bacteria; p__Firmicutes_A; c__Clostridia; o__Lachnospirales; f__Lachnospiraceae; g__UBA3282; s__UBA3282 sp002490835
GB-GCA-002492725.1	d__Bacteria; p__Firmicutes_A; c__Clostridia; o__Lachnospirales; f__Lachnospiraceae; g__UBA3282; s__UBA3282 sp002492725
GB-GCA-002492525.1	d__Bacteria; p__Firmicutes_A; c__Clostridia; o__Lachnospirales; f__Lachnospiraceae; g__UBA3282; s__UBA3282 sp002492525
RS-GCF-900248245.1	d__Bacteria; p__Firmicutes_A; c__Clostridia; o__Lachnospirales; f__Lachnospiraceae; g__Acetatifactor; s__Acetatifactor muris
GB-GCA-002490995.1	d__Bacteria; p__Firmicutes_A; c__Clostridia; o__Lachnospirales; f__Lachnospiraceae; g__Acetatifactor; s__Acetatifactor sp002490995
GB-GCA-900066565.1	d__Bacteria; p__Firmicutes_A; c__Clostridia; o__Lachnospirales; f__Lachnospiraceae; g__Acetatifactor; s__Acetatifactor sp900066565
GB-GCA-900320485.1	d__Bacteria; p__Firmicutes_A; c__Clostridia; o__Lachnospirales; f__Lachnospiraceae; g__Acetatifactor; s__Acetatifactor sp900320485
GB-GCA-900066365.1	d__Bacteria; p__Firmicutes_A; c__Clostridia; o__Lachnospirales; f__Lachnospiraceae; g__Acetatifactor; s__Acetatifactor sp900066365
GB-GCA-002431915.1	d__Bacteria; p__Firmicutes_A; c__Clostridia; o__Lachnospirales; f__Lachnospiraceae; g__Acetatifactor; s__Acetatifactor sp002431915
GB-GCA-002368865.1	d__Bacteria; p__Firmicutes_A; c__Clostridia; o__Lachnospirales; f__Lachnospiraceae; g__Acetatifactor; s__Acetatifactor sp002368865
GB-GCA-002314715.1	d__Bacteria; p__Firmicutes_A; c__Clostridia; o__Lachnospirales; f__Lachnospiraceae; g__Acetatifactor; s__Acetatifactor sp002314715
RS-GCF-000403455.2	d__Bacteria; p__Firmicutes_A; c__Clostridia; o__Lachnospirales; f__Lachnospiraceae; g__Dorea; s__Dorea sp000403455
RS-GCF-000403475.2	d__Bacteria; p__Firmicutes_A; c__Clostridia; o__Lachnospirales; f__Lachnospiraceae; g__Dorea; s__Dorea sp000403475
RS-GCF-900120345.1	d__Bacteria; p__Firmicutes_A; c__Clostridia; o__Lachnospirales; f__Lachnospiraceae; g__Dorea; s__Dorea phocaeense
RS-GCF-000154505.1	d__Bacteria; p__Firmicutes_A; c__Clostridia; o__Lachnospirales; f__Lachnospiraceae; g__Dorea; s__Dorea scindens
GB-GCA-900066765.1	d__Bacteria; p__Firmicutes_A; c__Clostridia; o__Lachnospirales; f__Lachnospiraceae; g__Dorea; s__Dorea sp900066765
RS-GCF-900312975.1	d__Bacteria; p__Firmicutes_A; c__Clostridia; o__Lachnospirales; f__Lachnospiraceae; g__Dorea; s__Dorea sp900312975
[truncated: 12,718 more rows]
